# Supplementary material for: Signatures of replication timing, recombination, and sex in the spectrum of rare variants on the human X chromosome and autosomes
Source: Proc Natl Acad Sci U S A. 2019 Aug 19;116(36):17916–24. doi: 10.1073/pnas.1900714116 (PMC6731651; doi:10.1073/pnas.1900714116)
Supplement: Supplementary File [file pnas.1900714116.sd01.xlsx]

## Sheet: Notes
Notes
All p-values are on a minus log2 scale.
The significance level is 5% divided by number of tests.

## Sheet: 1_summary
compartment_a	compartment_b	mcat	fold_enrichment_binomtest	sig_binomtest	sig_bootstrap	sig_glm	sig_chisq
X_matched_rep	A_matched_rep	G T->A T	1.11798	*	*	*	*
X_matched_rep	A_matched_rep	G T->A C	1.0994	*	*	*	*
X_matched_rep	A_matched_rep	G T->C C	1.06869	*	*	*	*
X_matched_rep	A_matched_rep	C C->T T	1.06841	*	*	*	*
X_matched_rep	A_matched_rep	A T->A T	1.06119	*	*	*	*
X_matched_rep	A_matched_rep	T C->T T	1.05445	*	*	*	*
X_matched_rep	A_matched_rep	G T->C T	1.05334	*	*	*	*
X_matched_rep	A_matched_rep	A T->A C	1.05241	*	*	*	*
X_matched_rep	A_matched_rep	T T->A A	1.044	*	*	*	*
X_matched_rep	A_matched_rep	G C->T T	1.03782	*	*	*	*
X_matched_rep	A_matched_rep	A C->T T	1.03671	*	*	*	*
X_matched_rep	A_matched_rep	T C->A T	1.03567	*	*	*	*
X_matched_rep	A_matched_rep	C C->T C	1.0339	*	*	*	*
X_matched_rep	A_matched_rep	T C->T C	1.03338	*	*	*	*
X_matched_rep	A_matched_rep	A T->G T	1.03269
X_matched_rep	A_matched_rep	C T->A A	1.02299
X_matched_rep	A_matched_rep	A C->A A	1.01528
X_matched_rep	A_matched_rep	T T->C G	1.01483
X_matched_rep	A_matched_rep	C T->C A	1.01324
X_matched_rep	A_matched_rep	A C->T C	1.01296
X_matched_rep	A_matched_rep	G T->A G	1.01295
X_matched_rep	A_matched_rep	A C->G T	1.01159
X_matched_rep	A_matched_rep	T T->C A	1.00999
X_matched_rep	A_matched_rep	T T->A T	1.00866
X_matched_rep	A_matched_rep	T C->A A	1.00787
X_matched_rep	A_matched_rep	T T->C C	1.00749
X_matched_rep	A_matched_rep	C C->G A	1.00469
X_matched_rep	A_matched_rep	G C->T A	1.00421
X_matched_rep	A_matched_rep	A T->C T	1.00041
X_matched_rep	A_matched_rep	G T->A A	1.00033
X_matched_rep	A_matched_rep	C C->T A	0.999406
X_matched_rep	A_matched_rep	G T->G T	0.997732
X_matched_rep	A_matched_rep	A T->C C	0.9966
X_matched_rep	A_matched_rep	G T->C A	0.99548
X_matched_rep	A_matched_rep	A C->G A	0.994595
X_matched_rep	A_matched_rep	G C->T C	0.993789
X_matched_rep	A_matched_rep	C T->C T	0.993464
X_matched_rep	A_matched_rep	T T->G A	0.992615
X_matched_rep	A_matched_rep	A T->G A	0.991831
X_matched_rep	A_matched_rep	C C->A A	0.99104
X_matched_rep	A_matched_rep	T C->G T	0.990903
X_matched_rep	A_matched_rep	T C->A C	0.990714
X_matched_rep	A_matched_rep	T C->G A	0.989951
X_matched_rep	A_matched_rep	T C->T A	0.98933
X_matched_rep	A_matched_rep	T T->A C	0.989252
X_matched_rep	A_matched_rep	C T->C G	0.987976
X_matched_rep	A_matched_rep	C T->A C	0.984932
X_matched_rep	A_matched_rep	C T->A T	0.984449
X_matched_rep	A_matched_rep	G T->C G	0.984255
X_matched_rep	A_matched_rep	A C->G C	0.98324
X_matched_rep	A_matched_rep	A C->A T	0.982399
X_matched_rep	A_matched_rep	C T->A G	0.977155
X_matched_rep	A_matched_rep	C C->G T	0.975183
X_matched_rep	A_matched_rep	G C->A A	0.974588
X_matched_rep	A_matched_rep	T T->G T	0.973201			*	*
X_matched_rep	A_matched_rep	T T->C T	0.9729	*	*	*	*
X_matched_rep	A_matched_rep	A C->T A	0.971256	*	*	*	*
X_matched_rep	A_matched_rep	G C->A T	0.968753
X_matched_rep	A_matched_rep	G T->G A	0.968045
X_matched_rep	A_matched_rep	G C->G T	0.967623			*
X_matched_rep	A_matched_rep	A T->A A	0.966834			*
X_matched_rep	A_matched_rep	C T->G A	0.965672
X_matched_rep	A_matched_rep	C T->G T	0.9644			*	*
X_matched_rep	A_matched_rep	C C->A T	0.964083			*	*
X_matched_rep	A_matched_rep	A T->G C	0.961232
X_matched_rep	A_matched_rep	C T->C C	0.959459	*	*	*	*
X_matched_rep	A_matched_rep	A T->C A	0.958938	*	*	*	*
X_matched_rep	A_matched_rep	T T->G G	0.95501	*	*	*	*
X_matched_rep	A_matched_rep	G C->G A	0.952513	*	*	*	*
X_matched_rep	A_matched_rep	C C->G C	0.951446	*	*	*	*
X_matched_rep	A_matched_rep	T C->G C	0.951232	*	*	*	*
X_matched_rep	A_matched_rep	A T->C G	0.951129	*	*	*	*
X_matched_rep	A_matched_rep	A T->A G	0.945865	*	*	*	*
X_matched_rep	A_matched_rep	C C->A C	0.94478	*	*	*	*
X_matched_rep	A_matched_rep	A C->A C	0.941544	*	*	*	*
X_matched_rep	A_matched_rep	C T->G C	0.938877	*	*	*	*
X_matched_rep	A_matched_rep	T T->A G	0.937702	*	*	*	*
X_matched_rep	A_matched_rep	T T->G C	0.925561	*	*	*	*
X_matched_rep	A_matched_rep	G T->G G	0.92403	*	*	*	*
X_matched_rep	A_matched_rep	G T->G C	0.919725	*	*	*	*
X_matched_rep	A_matched_rep	C T->G G	0.914375	*	*	*	*
X_matched_rep	A_matched_rep	A T->G G	0.908295	*	*	*	*
X_matched_rep	A_matched_rep	G C->G C	0.88416	*	*	*	*
X_matched_rep	A_matched_rep	G C->A C	0.879539	*	*	*	*

## Sheet: 1_binomtest
mcat	pval	fold_freq	fold_freq_c2.5	fold_freq_c97.5	sig	compartment_a	compartment_b
A C->A A	3.93422	1.01528	0.998999	1.03175		X_matched_rep	A_matched_rep
A C->A C	51.0765	0.941544	0.92779	0.955449	*	X_matched_rep	A_matched_rep
A C->A T	3.45095	0.982399	0.962253	1.00286		X_matched_rep	A_matched_rep
A C->G A	0.873044	0.994595	0.977297	1.01212		X_matched_rep	A_matched_rep
A C->G C	2.9976	0.98324	0.962138	1.00469		X_matched_rep	A_matched_rep
A C->G T	2.48875	1.01159	0.994677	1.02871		X_matched_rep	A_matched_rep
A C->T A	33.268	0.971256	0.962656	0.979912	*	X_matched_rep	A_matched_rep
A C->T C	5.84076	1.01296	1.00225	1.02376		X_matched_rep	A_matched_rep
A C->T T	37.4413	1.03671	1.02617	1.04732	*	X_matched_rep	A_matched_rep
A T->A A	8.93406	0.966834	0.946147	0.987857		X_matched_rep	A_matched_rep
A T->A C	23.6618	1.05241	1.03307	1.07202	*	X_matched_rep	A_matched_rep
A T->A G	28.0684	0.945865	0.928322	0.963654	*	X_matched_rep	A_matched_rep
A T->A T	25.8137	1.06119	1.03961	1.0831	*	X_matched_rep	A_matched_rep
A T->C A	76.9102	0.958938	0.951076	0.966848	*	X_matched_rep	A_matched_rep
A T->C C	0.65771	0.9966	0.982844	1.0105		X_matched_rep	A_matched_rep
A T->C G	108.337	0.951129	0.943312	0.958993	*	X_matched_rep	A_matched_rep
A T->C T	0.112902	1.00041	0.991804	1.00907		X_matched_rep	A_matched_rep
A T->G A	0.912875	0.991831	0.966861	1.01728		X_matched_rep	A_matched_rep
A T->G C	6.28794	0.961232	0.931469	0.9917		X_matched_rep	A_matched_rep
A T->G G	67.9448	0.908295	0.889975	0.926895	*	X_matched_rep	A_matched_rep
A T->G T	8.18958	1.03269	1.01068	1.05506		X_matched_rep	A_matched_rep
C C->A A	1.52477	0.99104	0.972624	1.00972		X_matched_rep	A_matched_rep
C C->A C	27.7899	0.94478	0.926803	0.963016	*	X_matched_rep	A_matched_rep
C C->A T	10.4675	0.964083	0.943693	0.984802		X_matched_rep	A_matched_rep
C C->G A	0.625395	1.00469	0.984521	1.02517		X_matched_rep	A_matched_rep
C C->G C	23.3396	0.951446	0.934003	0.969131	*	X_matched_rep	A_matched_rep
C C->G T	8.15331	0.975183	0.958759	0.991817		X_matched_rep	A_matched_rep
C C->T A	0.129926	0.999406	0.98903	1.00986		X_matched_rep	A_matched_rep
C C->T C	29.8414	1.0339	1.02292	1.04497	*	X_matched_rep	A_matched_rep
C C->T T	139.001	1.06841	1.05841	1.07847	*	X_matched_rep	A_matched_rep
C T->A A	2.61376	1.02299	0.990639	1.05612		X_matched_rep	A_matched_rep
C T->A C	1.84089	0.984932	0.958206	1.01221		X_matched_rep	A_matched_rep
C T->A G	4.02979	0.977155	0.953669	1.00107		X_matched_rep	A_matched_rep
C T->A T	1.8808	0.984449	0.957293	1.01218		X_matched_rep	A_matched_rep
C T->C A	3.86186	1.01324	0.998967	1.02766		X_matched_rep	A_matched_rep
C T->C C	21.2931	0.959459	0.944095	0.975009	*	X_matched_rep	A_matched_rep
C T->C G	4.89591	0.987976	0.976986	0.999057		X_matched_rep	A_matched_rep
C T->C T	1.55441	0.993464	0.98016	1.0069		X_matched_rep	A_matched_rep
C T->G A	5.05159	0.965672	0.935412	0.99666		X_matched_rep	A_matched_rep
C T->G C	19.2346	0.938877	0.914635	0.963597	*	X_matched_rep	A_matched_rep
C T->G G	55.5464	0.914375	0.895323	0.933729	*	X_matched_rep	A_matched_rep
C T->G T	9.8348	0.9644	0.943443	0.985703		X_matched_rep	A_matched_rep
G C->A A	8.18723	0.974588	0.957808	0.991585		X_matched_rep	A_matched_rep
G C->A C	153.725	0.879539	0.863902	0.895387	*	X_matched_rep	A_matched_rep
G C->A T	7.52059	0.968753	0.947152	0.990719		X_matched_rep	A_matched_rep
G C->G A	13.5506	0.952513	0.929422	0.97603	*	X_matched_rep	A_matched_rep
G C->G C	86.9684	0.88416	0.863999	0.90467	*	X_matched_rep	A_matched_rep
G C->G T	8.88234	0.967623	0.947355	0.988213		X_matched_rep	A_matched_rep
G C->T A	1.04219	1.00421	0.992352	1.01618		X_matched_rep	A_matched_rep
G C->T C	1.84295	0.993789	0.982653	1.00502		X_matched_rep	A_matched_rep
G C->T T	34.2595	1.03782	1.02644	1.04929	*	X_matched_rep	A_matched_rep
G T->A A	0.0292452	1.00033	0.967832	1.03365		X_matched_rep	A_matched_rep
G T->A C	37.2316	1.0994	1.07035	1.12903	*	X_matched_rep	A_matched_rep
G T->A G	1.62423	1.01295	0.987122	1.03929		X_matched_rep	A_matched_rep
G T->A T	55.0622	1.11798	1.08978	1.14671	*	X_matched_rep	A_matched_rep
G T->C A	0.921099	0.99548	0.981592	1.00951		X_matched_rep	A_matched_rep
G T->C C	41.6085	1.06869	1.0499	1.08773	*	X_matched_rep	A_matched_rep
G T->C G	5.66287	0.984255	0.971153	0.997488		X_matched_rep	A_matched_rep
G T->C T	46.721	1.05334	1.03967	1.06714	*	X_matched_rep	A_matched_rep
G T->G A	3.89073	0.968045	0.934682	1.00229		X_matched_rep	A_matched_rep
G T->G C	16.3154	0.919725	0.885181	0.955269	*	X_matched_rep	A_matched_rep
G T->G G	35.947	0.92403	0.902678	0.945759	*	X_matched_rep	A_matched_rep
G T->G T	0.18761	0.997732	0.970706	1.02532		X_matched_rep	A_matched_rep
T C->A A	1.22974	1.00787	0.988501	1.02752		X_matched_rep	A_matched_rep
T C->A C	1.60912	0.990714	0.972395	1.00929		X_matched_rep	A_matched_rep
T C->A T	15.9087	1.03567	1.01932	1.0522	*	X_matched_rep	A_matched_rep
T C->G A	1.80349	0.989951	0.971747	1.00841		X_matched_rep	A_matched_rep
T C->G C	22.0141	0.951232	0.933147	0.969578	*	X_matched_rep	A_matched_rep
T C->G T	2.39979	0.990903	0.977461	1.00448		X_matched_rep	A_matched_rep
T C->T A	4.02893	0.98933	0.978241	1.00051		X_matched_rep	A_matched_rep
T C->T C	29.0562	1.03338	1.02242	1.04444	*	X_matched_rep	A_matched_rep
T C->T T	69.8146	1.05445	1.04314	1.06584	*	X_matched_rep	A_matched_rep
T T->A A	13.132	1.044	1.02146	1.06692	*	X_matched_rep	A_matched_rep
T T->A C	1.12362	0.989252	0.961485	1.01762		X_matched_rep	A_matched_rep
T T->A G	16.2525	0.937702	0.910591	0.965414	*	X_matched_rep	A_matched_rep
T T->A T	1.21667	1.00866	0.987109	1.03056		X_matched_rep	A_matched_rep
T T->C A	2.84308	1.00999	0.996713	1.02341		X_matched_rep	A_matched_rep
T T->C C	1.51715	1.00749	0.991812	1.02336		X_matched_rep	A_matched_rep
T T->C G	4.9835	1.01483	1.00127	1.02852		X_matched_rep	A_matched_rep
T T->C T	16.9814	0.9729	0.961176	0.98473	*	X_matched_rep	A_matched_rep
T T->G A	0.889592	0.992615	0.969586	1.01605		X_matched_rep	A_matched_rep
T T->G C	29.6609	0.925561	0.902376	0.94919	*	X_matched_rep	A_matched_rep
T T->G G	17.6838	0.95501	0.936151	0.974153	*	X_matched_rep	A_matched_rep
T T->G T	9.89624	0.973201	0.957409	0.989187		X_matched_rep	A_matched_rep

## Sheet: 1_bootstrap
mcat	pval	fold_freq	fold_freq_c2.5	fold_freq_c97.5	sig	compartment_a	compartment_b
A C->A A	3.71043	1.01552	0.998504	1.03227		X_matched_rep	A_matched_rep
A C->A C	12.2879	0.941388	0.927493	0.955916	*	X_matched_rep	A_matched_rep
A C->A T	3.38097	0.98246	0.961936	1.00313		X_matched_rep	A_matched_rep
A C->G A	0.851145	0.99463	0.977594	1.01275		X_matched_rep	A_matched_rep
A C->G C	2.796	0.983234	0.961462	1.00541		X_matched_rep	A_matched_rep
A C->G T	2.33803	1.01166	0.994352	1.02931		X_matched_rep	A_matched_rep
A C->T A	12.2879	0.971218	0.962706	0.979958	*	X_matched_rep	A_matched_rep
A C->T C	5.40521	1.01291	1.00171	1.02463		X_matched_rep	A_matched_rep
A C->T T	12.2877	1.03665	1.02567	1.04794	*	X_matched_rep	A_matched_rep
A T->A A	8.70289	0.966993	0.946843	0.987624		X_matched_rep	A_matched_rep
A T->A C	12.2877	1.05234	1.03269	1.07292	*	X_matched_rep	A_matched_rep
A T->A G	12.2879	0.945894	0.928536	0.963706	*	X_matched_rep	A_matched_rep
A T->A T	12.2877	1.06102	1.03941	1.08326	*	X_matched_rep	A_matched_rep
A T->C A	12.2879	0.958982	0.951346	0.966603	*	X_matched_rep	A_matched_rep
A T->C C	0.639499	0.996576	0.98268	1.01096		X_matched_rep	A_matched_rep
A T->C G	12.2879	0.951127	0.943575	0.95888	*	X_matched_rep	A_matched_rep
A T->C T	0.125465	1.00045	0.992082	1.009		X_matched_rep	A_matched_rep
A T->G A	0.933056	0.991643	0.967191	1.01696		X_matched_rep	A_matched_rep
A T->G C	6.20039	0.961481	0.932136	0.991588		X_matched_rep	A_matched_rep
A T->G G	12.2879	0.908346	0.890743	0.926528	*	X_matched_rep	A_matched_rep
A T->G T	8.58742	1.03258	1.01106	1.05513		X_matched_rep	A_matched_rep
C C->A A	1.3623	0.991216	0.971803	1.01117		X_matched_rep	A_matched_rep
C C->A C	12.2879	0.944841	0.926095	0.96411	*	X_matched_rep	A_matched_rep
C C->A T	9.11793	0.96417	0.943365	0.985864		X_matched_rep	A_matched_rep
C C->G A	0.599606	1.0049	0.98357	1.02675		X_matched_rep	A_matched_rep
C C->G C	12.2879	0.951256	0.933414	0.970053	*	X_matched_rep	A_matched_rep
C C->G T	7.38097	0.975383	0.95838	0.992639		X_matched_rep	A_matched_rep
C C->T A	0.129247	0.999379	0.988675	1.0108		X_matched_rep	A_matched_rep
C C->T C	12.2877	1.03396	1.02213	1.04574	*	X_matched_rep	A_matched_rep
C C->T T	12.2877	1.06835	1.05767	1.07934	*	X_matched_rep	A_matched_rep
C T->A A	2.53799	1.02319	0.990397	1.05688		X_matched_rep	A_matched_rep
C T->A C	1.77512	0.984798	0.957523	1.01381		X_matched_rep	A_matched_rep
C T->A G	3.792	0.977121	0.953299	1.00209		X_matched_rep	A_matched_rep
C T->A T	1.90956	0.984521	0.957992	1.01227		X_matched_rep	A_matched_rep
C T->C A	3.76822	1.01321	0.998731	1.02827		X_matched_rep	A_matched_rep
C T->C C	12.2879	0.959496	0.943642	0.975503	*	X_matched_rep	A_matched_rep
C T->C G	4.68053	0.98796	0.976756	0.999375		X_matched_rep	A_matched_rep
C T->C T	1.59089	0.993326	0.98044	1.00698		X_matched_rep	A_matched_rep
C T->G A	4.96593	0.965856	0.936056	0.997241		X_matched_rep	A_matched_rep
C T->G C	12.2879	0.939102	0.914366	0.964597	*	X_matched_rep	A_matched_rep
C T->G G	12.2879	0.914259	0.895595	0.933784	*	X_matched_rep	A_matched_rep
C T->G T	9.96593	0.964361	0.943933	0.985524		X_matched_rep	A_matched_rep
G C->A A	7.38097	0.974796	0.957789	0.992301		X_matched_rep	A_matched_rep
G C->A C	12.2879	0.879467	0.863913	0.895641	*	X_matched_rep	A_matched_rep
G C->A T	7.20039	0.968659	0.947371	0.991438		X_matched_rep	A_matched_rep
G C->G A	11.2879	0.952401	0.929488	0.976572	*	X_matched_rep	A_matched_rep
G C->G C	12.2879	0.884151	0.86341	0.905454	*	X_matched_rep	A_matched_rep
G C->G T	8.11793	0.967675	0.94705	0.988923		X_matched_rep	A_matched_rep
G C->T A	1.00651	1.00429	0.991867	1.01696		X_matched_rep	A_matched_rep
G C->T C	1.65486	0.993748	0.982068	1.00598		X_matched_rep	A_matched_rep
G C->T T	12.2877	1.03787	1.02595	1.04998	*	X_matched_rep	A_matched_rep
G T->A A	0.0228277	1.00052	0.967865	1.03564		X_matched_rep	A_matched_rep
G T->A C	12.2877	1.09965	1.06818	1.13192	*	X_matched_rep	A_matched_rep
G T->A G	1.51307	1.01294	0.986443	1.04102		X_matched_rep	A_matched_rep
G T->A T	12.2877	1.11821	1.08837	1.14918	*	X_matched_rep	A_matched_rep
G T->C A	0.872643	0.995482	0.981429	1.00981		X_matched_rep	A_matched_rep
G T->C C	12.2877	1.06886	1.04855	1.08942	*	X_matched_rep	A_matched_rep
G T->C G	5.17933	0.984286	0.970953	0.998229		X_matched_rep	A_matched_rep
G T->C T	12.2877	1.05329	1.03898	1.0673	*	X_matched_rep	A_matched_rep
G T->G A	3.91717	0.96766	0.93418	1.00217		X_matched_rep	A_matched_rep
G T->G C	12.2879	0.919697	0.886585	0.95524	*	X_matched_rep	A_matched_rep
G T->G G	12.2879	0.924089	0.902597	0.9456	*	X_matched_rep	A_matched_rep
G T->G T	0.208705	0.997766	0.970589	1.02516		X_matched_rep	A_matched_rep
T C->A A	1.19642	1.00806	0.988377	1.02829		X_matched_rep	A_matched_rep
T C->A C	1.46449	0.990722	0.972103	1.01023		X_matched_rep	A_matched_rep
T C->A T	12.2877	1.03574	1.01899	1.05279	*	X_matched_rep	A_matched_rep
T C->G A	1.80505	0.989985	0.971936	1.00887		X_matched_rep	A_matched_rep
T C->G C	12.2879	0.95133	0.933331	0.970095	*	X_matched_rep	A_matched_rep
T C->G T	2.37198	0.990918	0.977761	1.00472		X_matched_rep	A_matched_rep
T C->T A	3.85323	0.989382	0.978198	1.00081		X_matched_rep	A_matched_rep
T C->T C	12.2877	1.03335	1.02185	1.0452	*	X_matched_rep	A_matched_rep
T C->T T	12.2877	1.05447	1.04291	1.06623	*	X_matched_rep	A_matched_rep
T T->A A	12.2877	1.0439	1.02211	1.06698	*	X_matched_rep	A_matched_rep
T T->A C	1.10236	0.98938	0.962216	1.01848		X_matched_rep	A_matched_rep
T T->A G	12.2879	0.937878	0.911642	0.965141	*	X_matched_rep	A_matched_rep
T T->A T	1.20438	1.00866	0.987393	1.0303		X_matched_rep	A_matched_rep
T T->C A	2.90631	1.01016	0.996791	1.02337		X_matched_rep	A_matched_rep
T T->C C	1.46051	1.00716	0.99187	1.02351		X_matched_rep	A_matched_rep
T T->C G	4.75648	1.01485	1.00107	1.02925		X_matched_rep	A_matched_rep
T T->C T	12.2879	0.972866	0.961161	0.984543	*	X_matched_rep	A_matched_rep
T T->G A	0.94745	0.992449	0.970538	1.01532		X_matched_rep	A_matched_rep
T T->G C	12.2879	0.925621	0.903198	0.948827	*	X_matched_rep	A_matched_rep
T T->G G	12.2879	0.95506	0.936413	0.974426	*	X_matched_rep	A_matched_rep
T T->G T	9.28786	0.973349	0.957951	0.989224		X_matched_rep	A_matched_rep

## Sheet: 1_glm_chisq
mcat	coeff_intercept	stderr_intercept	coeff_compartment	stderr_compartment	pvalue_compartment	pvalue_chisq	fold_freq	sig_glm	sig_chisq	compartment_a	compartment_b
A C->A A	0.0098032	1.85245e-05	0.0001498	7.31865e-05	4.61972	4.65347	1.01528			X_matched_rep	A_matched_rep
A C->A C	0.0207454	3.57505e-05	-0.00121244	0.000131359	65.0021	61.8838	0.941556	*	*	X_matched_rep	A_matched_rep
A C->A T	0.00768941	1.84009e-05	-0.00013541	7.12521e-05	4.12338	4.06028	0.98239			X_matched_rep	A_matched_rep
A C->G A	0.00850705	1.72678e-05	-4.61803e-05	6.75733e-05	1.0164	1.00606	0.994572			X_matched_rep	A_matched_rep
A C->G C	0.00924425	2.40045e-05	-0.000155169	8.99433e-05	3.56502	3.51186	0.983214			X_matched_rep	A_matched_rep
A C->G T	0.0112291	2.21968e-05	0.000130293	8.71242e-05	2.89125	2.9011	1.0116			X_matched_rep	A_matched_rep
A C->T A	0.0331545	3.3663e-05	-0.00095279	0.000130338	41.7691	40.7966	0.971262	*	*	X_matched_rep	A_matched_rep
A C->T C	0.0363605	4.69511e-05	0.000471334	0.000178324	6.92766	6.97711	1.01296			X_matched_rep	A_matched_rep
A C->T T	0.0293263	3.55413e-05	0.0010768	0.000141048	45.3235	46.6131	1.03672	*	*	X_matched_rep	A_matched_rep
A T->A A	0.00598107	1.43561e-05	-0.000198196	5.68456e-05	10.9971	10.6989	0.966863	*		X_matched_rep	A_matched_rep
A T->A C	0.010752	2.37959e-05	0.000563772	9.53158e-05	28.1647	29.289	1.05243	*	*	X_matched_rep	A_matched_rep
A T->A G	0.00866716	1.81487e-05	-0.000469253	6.9918e-05	35.5952	33.9948	0.945858	*	*	X_matched_rep	A_matched_rep
A T->A T	0.00500412	1.19031e-05	0.000305993	4.94508e-05	30.6104	32.0695	1.06115	*	*	X_matched_rep	A_matched_rep
A T->C A	0.0403157	3.66226e-05	-0.00165564	0.00014456	98.4744	95.1416	0.958933	*	*	X_matched_rep	A_matched_rep
A T->C C	0.0200362	3.23307e-05	-6.80547e-05	0.000126279	0.761364	0.754621	0.996603			X_matched_rep	A_matched_rep
A T->C G	0.0430341	3.97331e-05	-0.00210341	0.000153592	139.396	133.792	0.951122	*	*	X_matched_rep	A_matched_rep
A T->C T	0.0292877	2.8443e-05	1.19337e-05	0.00011495	0.124511	0.122013	1.00041			X_matched_rep	A_matched_rep
A T->G A	0.00420825	1.20527e-05	-3.44725e-05	4.82941e-05	1.07294	1.05732	0.991808			X_matched_rep	A_matched_rep
A T->G C	0.00414268	1.48198e-05	-0.000160324	5.692e-05	7.68698	7.44307	0.961299			X_matched_rep	A_matched_rep
A T->G G	0.007633	1.70405e-05	-0.000700102	6.44277e-05	88.9565	82.0249	0.90828	*	*	X_matched_rep	A_matched_rep
A T->G T	0.00468071	1.1514e-05	0.000153122	4.72298e-05	9.71887	9.92706	1.03271			X_matched_rep	A_matched_rep
C C->A A	0.00771294	1.74344e-05	-6.88873e-05	6.545e-05	1.77319	1.75443	0.991069			X_matched_rep	A_matched_rep
C C->A C	0.01067	2.46882e-05	-0.000588973	8.86777e-05	34.9088	33.3456	0.944801	*	*	X_matched_rep	A_matched_rep
C C->A T	0.00643176	1.62541e-05	-0.000230952	6.05169e-05	12.8499	12.4786	0.964092	*	*	X_matched_rep	A_matched_rep
C C->G A	0.00651969	1.60388e-05	3.04823e-05	6.05907e-05	0.701565	0.695529	1.00468			X_matched_rep	A_matched_rep
C C->G C	0.0114108	2.55213e-05	-0.000554146	9.19651e-05	29.1449	28.0029	0.951436	*	*	X_matched_rep	A_matched_rep
C C->G T	0.0100215	2.02525e-05	-0.000248584	7.58062e-05	9.90783	9.71066	0.975195			X_matched_rep	A_matched_rep
C C->T A	0.0242962	3.06837e-05	-1.46275e-05	0.000115634	0.153065	0.14993	0.999398			X_matched_rep	A_matched_rep
C C->T C	0.0309236	4.15969e-05	0.00104869	0.000155656	35.8504	36.7572	1.03391	*	*	X_matched_rep	A_matched_rep
C C->T T	0.029278	3.42782e-05	0.00200285	0.000133733	166.032	175.194	1.06841	*	*	X_matched_rep	A_matched_rep
C T->A A	0.00385553	1.45278e-05	8.86621e-05	5.74637e-05	3.02504	3.0475	1.023			X_matched_rep	A_matched_rep
C T->A C	0.00404449	1.32704e-05	-6.10472e-05	4.99281e-05	2.175	2.14019	0.984906			X_matched_rep	A_matched_rep
C T->A G	0.00440446	1.26077e-05	-0.000100714	4.77188e-05	4.84437	4.75075	0.977134			X_matched_rep	A_matched_rep
C T->A T	0.00343973	1.09816e-05	-5.34102e-05	4.30275e-05	2.22099	2.18453	0.984473			X_matched_rep	A_matched_rep
C T->C A	0.0195549	3.24591e-05	0.000258857	0.000127805	4.5454	4.57332	1.01324			X_matched_rep	A_matched_rep
C T->C C	0.0119216	2.26932e-05	-0.000483415	8.43653e-05	26.5694	25.6955	0.959451	*	*	X_matched_rep	A_matched_rep
C T->C G	0.0202288	2.68037e-05	-0.000243356	0.000101978	5.87691	5.81911	0.98797			X_matched_rep	A_matched_rep
C T->C T	0.0144452	2.23796e-05	-9.4225e-05	8.80627e-05	1.81284	1.79893	0.993477			X_matched_rep	A_matched_rep
C T->G A	0.00415909	1.50866e-05	-0.000142515	5.80958e-05	6.14176	5.967	0.965734			X_matched_rep	A_matched_rep
C T->G C	0.00468767	1.42821e-05	-0.000286738	5.25588e-05	24.288	23.0752	0.938832	*	*	X_matched_rep	A_matched_rep
C T->G G	0.00626624	1.5024e-05	-0.00053648	5.5151e-05	71.8791	66.7161	0.914386	*	*	X_matched_rep	A_matched_rep
C T->G T	0.0056659	1.40783e-05	-0.000201541	5.46375e-05	12.1152	11.7642	0.964429	*	*	X_matched_rep	A_matched_rep
G C->A A	0.0121047	2.45362e-05	-0.000307487	9.3406e-05	9.97303	9.76913	0.974598			X_matched_rep	A_matched_rep
G C->A C	0.0144996	3.04292e-05	-0.00174639	0.000105114	203.503	183.013	0.879556	*	*	X_matched_rep	A_matched_rep
G C->A T	0.00743293	1.96375e-05	-0.000232491	7.40267e-05	9.21232	8.97953	0.968722			X_matched_rep	A_matched_rep
G C->G A	0.00625243	1.76863e-05	-0.000296678	6.66161e-05	16.8532	16.2036	0.95255	*	*	X_matched_rep	A_matched_rep
G C->G C	0.00877977	2.37471e-05	-0.00101706	8.21996e-05	114.396	103.343	0.884159	*	*	X_matched_rep	A_matched_rep
G C->G T	0.00843239	2.09056e-05	-0.000272746	7.87682e-05	10.8685	10.5853	0.967655	*		X_matched_rep	A_matched_rep
G C->T A	0.0247828	3.48819e-05	0.000104114	0.000134629	1.18666	1.18391	1.0042			X_matched_rep	A_matched_rep
G C->T C	0.0319483	4.4767e-05	-0.000198787	0.000163464	2.15875	2.14461	0.993778			X_matched_rep	A_matched_rep
G C->T T	0.0283647	3.79549e-05	0.00107273	0.000147652	41.2884	42.484	1.03782	*	*	X_matched_rep	A_matched_rep
G T->A A	0.00426148	1.63358e-05	1.04667e-06	6.38783e-05	0.0189848	0.0102362	1.00025			X_matched_rep	A_matched_rep
G T->A C	0.00693254	2.29705e-05	0.000688619	9.25076e-05	43.218	46.5887	1.09933	*	*	X_matched_rep	A_matched_rep
G T->A G	0.00503899	1.56455e-05	6.53996e-05	6.00029e-05	1.85862	1.85885	1.01298			X_matched_rep	A_matched_rep
G T->A T	0.00494024	1.54565e-05	0.000583097	6.38766e-05	63.6423	69.7164	1.11803	*	*	X_matched_rep	A_matched_rep
G T->C A	0.0231151	3.76839e-05	-0.000104264	0.000147036	1.06413	1.05549	0.995489			X_matched_rep	A_matched_rep
G T->C C	0.0160636	3.48048e-05	0.00110368	0.000138295	49.2867	51.947	1.06871	*	*	X_matched_rep	A_matched_rep
G T->C G	0.0189534	3.01303e-05	-0.000298129	0.000114038	6.80534	6.71878	0.98427			X_matched_rep	A_matched_rep
G T->C T	0.0197035	3.06383e-05	0.00105126	0.000123093	56.0524	58.4262	1.05335	*	*	X_matched_rep	A_matched_rep
G T->G A	0.00391131	1.5653e-05	-0.000124997	6.02841e-05	4.713	4.58436	0.968042			X_matched_rep	A_matched_rep
G T->G C	0.00408972	1.76682e-05	-0.000327979	6.55067e-05	20.7851	19.4191	0.919804	*	*	X_matched_rep	A_matched_rep
G T->G G	0.00672926	1.80648e-05	-0.00051149	6.64022e-05	46.0954	43.189	0.92399	*	*	X_matched_rep	A_matched_rep
G T->G T	0.0047958	1.523e-05	-1.09626e-05	5.96836e-05	0.227244	0.21873	0.997714			X_matched_rep	A_matched_rep
T C->A A	0.00708325	1.6004e-05	5.56865e-05	6.3003e-05	1.40826	1.40523	1.00786			X_matched_rep	A_matched_rep
T C->A C	0.00946956	2.09803e-05	-8.78512e-05	7.98318e-05	1.88292	1.86292	0.990723			X_matched_rep	A_matched_rep
T C->A T	0.00904339	1.69403e-05	0.00032271	6.77285e-05	19.0126	19.5088	1.03568	*	*	X_matched_rep	A_matched_rep
T C->G A	0.00787413	1.68671e-05	-7.92974e-05	6.58501e-05	2.12968	2.1066	0.989929			X_matched_rep	A_matched_rep
T C->G C	0.00932999	2.08266e-05	-0.000455167	7.77755e-05	27.6201	26.5198	0.951215	*	*	X_matched_rep	A_matched_rep
T C->G T	0.0127715	2.00936e-05	-0.000116185	7.87069e-05	2.83756	2.81291	0.990903			X_matched_rep	A_matched_rep
T C->T A	0.0210756	2.74108e-05	-0.000225143	0.00010699	4.82222	4.77889	0.989317			X_matched_rep	A_matched_rep
T C->T C	0.0272841	3.52907e-05	0.000910807	0.000136884	35.0278	35.9131	1.03338	*	*	X_matched_rep	A_matched_rep
T C->T T	0.0191307	2.45131e-05	0.00104146	9.87995e-05	83.8902	87.5903	1.05444	*	*	X_matched_rep	A_matched_rep
T T->A A	0.00551405	1.36584e-05	0.000242671	5.69254e-05	15.5972	16.0922	1.04401	*	*	X_matched_rep	A_matched_rep
T T->A C	0.00338733	1.09579e-05	-3.61559e-05	4.33074e-05	1.30832	1.28758	0.989326			X_matched_rep	A_matched_rep
T T->A G	0.00337913	1.12447e-05	-0.000210669	4.23366e-05	20.5554	19.5045	0.937656	*	*	X_matched_rep	A_matched_rep
T T->A T	0.00300974	7.47619e-06	2.60152e-05	2.97963e-05	1.38606	1.38263	1.00864			X_matched_rep	A_matched_rep
T T->C A	0.0153224	2.26557e-05	0.000153358	9.29674e-05	3.33602	3.34815	1.01001			X_matched_rep	A_matched_rep
T T->C C	0.0108241	1.9515e-05	8.09125e-05	7.77812e-05	1.74555	1.74495	1.00748			X_matched_rep	A_matched_rep
T T->C G	0.0146063	2.32463e-05	0.000216445	9.07905e-05	5.86771	5.91442	1.01482			X_matched_rep	A_matched_rep
T T->C T	0.0098069	1.34492e-05	-0.000265889	5.27112e-05	21.0668	20.5992	0.972888	*	*	X_matched_rep	A_matched_rep
T T->G A	0.00502277	1.3039e-05	-3.70603e-05	5.30754e-05	1.0439	1.02981	0.992622			X_matched_rep	A_matched_rep
T T->G C	0.00454969	1.26922e-05	-0.000338643	4.8632e-05	38.1311	35.7547	0.925568	*	*	X_matched_rep	A_matched_rep
T T->G G	0.00712549	1.6298e-05	-0.000320712	6.18907e-05	22.1184	21.3047	0.954991	*	*	X_matched_rep	A_matched_rep
T T->G T	0.00541239	1.00135e-05	-0.000145174	3.9249e-05	12.1725	11.9063	0.973177	*	*	X_matched_rep	A_matched_rep

## Sheet: 2_summary
compartment_a	compartment_b	mcat	fold_enrichment_binomtest	sig_binomtest	sig_bootstrap	sig_glm	sig_chisq
X	A	G T->A T	1.23022	*	*	*	*
X	A	T C->A T	1.21087	*	*	*	*
X	A	G T->A C	1.20322	*	*	*	*
X	A	G C->A A	1.17422	*	*	*	*
X	A	C C->A A	1.15731	*	*	*	*
X	A	A T->A C	1.14421	*	*	*	*
X	A	C C->A T	1.1427	*	*	*	*
X	A	G C->T T	1.14113	*	*	*	*
X	A	G C->A T	1.13634	*	*	*	*
X	A	G T->C C	1.12737	*	*	*	*
X	A	G C->T C	1.12503	*	*	*	*
X	A	A C->A A	1.12186	*	*	*	*
X	A	T C->A A	1.11709	*	*	*	*
X	A	A C->A T	1.1114	*	*	*	*
X	A	A T->A T	1.10825	*	*	*	*
X	A	T C->A C	1.09048	*	*	*	*
X	A	C C->T T	1.08988	*	*	*	*
X	A	C T->A T	1.08772	*	*	*	*
X	A	A C->A C	1.08294	*	*	*	*
X	A	T T->A T	1.07516	*	*	*	*
X	A	C C->A C	1.07308	*	*	*	*
X	A	G T->A A	1.06919	*	*	*	*
X	A	T T->A C	1.06752	*	*	*	*
X	A	G T->A G	1.06627	*	*	*	*
X	A	C T->A A	1.06419	*	*	*	*
X	A	C C->T C	1.05984	*	*	*	*
X	A	C T->A G	1.05711	*	*	*	*
X	A	G C->A C	1.05429	*	*	*	*
X	A	C T->A C	1.0486	*	*	*	*
X	A	G T->C T	1.04267	*	*	*	*
X	A	T C->T T	1.03635	*	*	*	*
X	A	T T->A G	1.03505	*	*	*	*
X	A	A C->T T	1.0325	*	*	*	*
X	A	G C->T A	1.02063	*	*	*	*
X	A	A C->T C	1.01944	*	*	*	*
X	A	T C->T C	1.01837	*	*	*	*
X	A	T T->G T	1.01644	*	*	*	*
X	A	A T->A G	1.01432
X	A	A C->G A	1.01115
X	A	A T->A A	1.00811
X	A	C C->T A	1.00763
X	A	T T->A A	1.00429
X	A	G T->C A	0.999786
X	A	A C->G T	0.997446
X	A	A C->G C	0.99392
X	A	A T->G T	0.993493
X	A	T T->C C	0.991091
X	A	A T->G A	0.988469
X	A	A T->C C	0.984813	*	*	*	*
X	A	C T->C C	0.980793	*	*	*	*
X	A	G T->G T	0.97604			*	*
X	A	T T->G A	0.974767	*	*	*	*
X	A	C T->G A	0.972375			*	*
X	A	C C->G A	0.972067	*	*	*	*
X	A	A C->T A	0.969324	*	*	*	*
X	A	C T->C A	0.968237	*	*	*	*
X	A	G C->G A	0.962466	*	*	*	*
X	A	G T->C G	0.959341	*	*	*	*
X	A	T C->G A	0.957321	*	*	*	*
X	A	T C->T A	0.955918	*	*	*	*
X	A	T T->C A	0.953216	*	*	*	*
X	A	T T->C T	0.953051	*	*	*	*
X	A	A T->C T	0.947564	*	*	*	*
X	A	T C->G T	0.947547	*	*	*	*
X	A	T T->G G	0.94509	*	*	*	*
X	A	G T->G A	0.944983	*	*	*	*
X	A	A T->G C	0.94386	*	*	*	*
X	A	C T->C T	0.943332	*	*	*	*
X	A	C T->G T	0.94301	*	*	*	*
X	A	T T->C G	0.942742	*	*	*	*
X	A	C C->G T	0.941494	*	*	*	*
X	A	G C->G T	0.934101	*	*	*	*
X	A	C T->C G	0.933249	*	*	*	*
X	A	C T->G C	0.929784	*	*	*	*
X	A	C T->G G	0.926277	*	*	*	*
X	A	G T->G G	0.922853	*	*	*	*
X	A	G C->G C	0.918181	*	*	*	*
X	A	A T->G G	0.912631	*	*	*	*
X	A	C C->G C	0.911609	*	*	*	*
X	A	G T->G C	0.909101	*	*	*	*
X	A	A T->C A	0.906363	*	*	*	*
X	A	A T->C G	0.906198	*	*	*	*
X	A	T C->G C	0.899997	*	*	*	*
X	A	T T->G C	0.894054	*	*	*	*

## Sheet: 2_binomtest
mcat	pval	fold_freq	fold_freq_c2.5	fold_freq_c97.5	sig	compartment_a	compartment_b
A C->A A	525.963	1.12186	1.11265	1.13113	*	X	A
A C->A C	280.937	1.08294	1.07443	1.09149	*	X	A
A C->A T	272.277	1.1114	1.0997	1.1232	*	X	A
A C->G A	5.67877	1.01115	1.00178	1.02059		X	A
A C->G C	1.601	0.99392	0.9818	1.00615		X	A
A C->G T	0.767913	0.997446	0.988314	1.00664		X	A
A C->T A	122.848	0.969324	0.964692	0.973971	*	X	A
A C->T C	30.8637	1.01944	1.01328	1.02562	*	X	A
A C->T T	94.3811	1.0325	1.02676	1.03826	*	X	A
A T->A A	2.89785	1.00811	0.997488	1.01881		X	A
A T->A C	526.746	1.14421	1.13325	1.15525	*	X	A
A T->A G	8.0168	1.01432	1.00458	1.02413		X	A
A T->A T	280.26	1.10825	1.09705	1.11954	*	X	A
A T->C A	1071.42	0.906363	0.902478	0.910261	*	X	A
A T->C C	13.8247	0.984813	0.97739	0.992278	*	X	A
A T->C G	1071.42	0.906198	0.902118	0.910291	*	X	A
A T->C T	396.447	0.947564	0.943235	0.951908	*	X	A
A T->G A	3.72156	0.988469	0.975856	1.0012		X	A
A T->G C	35.8631	0.94386	0.927921	0.960002	*	X	A
A T->G G	208.327	0.912631	0.90278	0.922562	*	X	A
A T->G T	1.98359	0.993493	0.982426	1.00465		X	A
C C->A A	567.982	1.15731	1.14576	1.16895	*	X	A
C C->A C	118.182	1.07308	1.06146	1.08479	*	X	A
C C->A T	364.083	1.1427	1.12964	1.15587	*	X	A
C C->G A	19.1356	0.972067	0.960767	0.983467	*	X	A
C C->G C	197.234	0.911609	0.901366	0.921939	*	X	A
C C->G T	108.251	0.941494	0.932174	0.950884	*	X	A
C C->T A	6.37031	1.00763	1.00166	1.01363		X	A
C C->T C	233.496	1.05984	1.05315	1.06657	*	X	A
C C->T T	694.993	1.08988	1.08403	1.09576	*	X	A
C T->A A	41.3967	1.06419	1.04661	1.08199	*	X	A
C T->A C	28.6783	1.0486	1.03246	1.06493	*	X	A
C T->A G	49.5416	1.05711	1.04291	1.07146	*	X	A
C T->A T	98.3509	1.08772	1.07233	1.10328	*	X	A
C T->C A	52.1377	0.968237	0.960761	0.975756	*	X	A
C T->C C	14.5278	0.980793	0.971687	0.989962	*	X	A
C T->C G	313.515	0.933249	0.927079	0.93945	*	X	A
C T->C T	177.57	0.943332	0.936316	0.950386	*	X	A
C T->G A	9.91006	0.972375	0.95612	0.988837		X	A
C T->G C	69.2047	0.929784	0.915759	0.943969	*	X	A
C T->G G	119.073	0.926277	0.915162	0.937493	*	X	A
C T->G T	71.8938	0.94301	0.931787	0.954333	*	X	A
G C->A A	853.829	1.17422	1.16376	1.18476	*	X	A
G C->A C	77.8658	1.05429	1.04364	1.06502	*	X	A
G C->A T	309.198	1.13634	1.12281	1.14998	*	X	A
G C->G A	24.7609	0.962466	0.949351	0.975717	*	X	A
G C->G C	112.585	0.918181	0.905529	0.930965	*	X	A
G C->G T	92.3372	0.934101	0.922743	0.945562	*	X	A
G C->T A	29.1399	1.02063	1.01388	1.02741	*	X	A
G C->T C	880.937	1.12503	1.11773	1.13236	*	X	A
G C->T T	1072.42	1.14113	1.13424	1.14805	*	X	A
G T->A A	45.9579	1.06919	1.05123	1.08738	*	X	A
G T->A C	431.335	1.20322	1.18588	1.22075	*	X	A
G T->A G	57.3485	1.06627	1.05097	1.08174	*	X	A
G T->A T	668.798	1.23022	1.21436	1.24625	*	X	A
G T->C A	0.0637056	0.999786	0.992363	1.00725		X	A
G T->C C	408.128	1.12737	1.11642	1.13841	*	X	A
G T->C G	84.3359	0.959341	0.951919	0.966805	*	X	A
G T->C T	100.833	1.04267	1.03537	1.05001	*	X	A
G T->G A	28.7663	0.944983	0.927392	0.962822	*	X	A
G T->G C	59.8913	0.909101	0.889702	0.928816	*	X	A
G T->G G	107.481	0.922853	0.910611	0.935218	*	X	A
G T->G T	9.75077	0.97604	0.961772	0.990466		X	A
T C->A A	339.698	1.11709	1.10607	1.1282	*	X	A
T C->A C	201.106	1.09048	1.07946	1.10159	*	X	A
T C->A T	1072.42	1.21087	1.20136	1.22044	*	X	A
T C->G A	55.5638	0.957321	0.947652	0.967063	*	X	A
T C->G C	260.638	0.899997	0.889983	0.910096	*	X	A
T C->G T	149.059	0.947547	0.940436	0.954698	*	X	A
T C->T A	153.389	0.955918	0.950008	0.961854	*	X	A
T C->T C	27.3181	1.01837	1.01216	1.02462	*	X	A
T C->T T	105.519	1.03635	1.03028	1.04244	*	X	A
T T->A A	1.12997	1.00429	0.992999	1.01567		X	A
T T->A C	58.653	1.06752	1.05211	1.0831	*	X	A
T T->A G	17.2026	1.03505	1.01967	1.0506	*	X	A
T T->A T	124.191	1.07516	1.0635	1.08692	*	X	A
T T->C A	136.973	0.953216	0.946578	0.959888	*	X	A
T T->C C	4.72172	0.991091	0.982735	0.999499		X	A
T T->C G	180.833	0.942742	0.935721	0.949802	*	X	A
T T->C T	159.983	0.953051	0.946899	0.959232	*	X	A
T T->G A	14.9444	0.974767	0.963028	0.986613	*	X	A
T T->G C	197.112	0.894054	0.881864	0.90637	*	X	A
T T->G G	82.0958	0.94509	0.934987	0.955273	*	X	A
T T->G T	12.746	1.01644	1.00793	1.02501	*	X	A

## Sheet: 2_bootstrap
mcat	pval	fold_freq	fold_freq_c2.5	fold_freq_c97.5	sig	compartment_a	compartment_b
A C->A A	12.2877	1.122	1.11163	1.13205	*	X	A
A C->A C	12.2877	1.08284	1.07405	1.09196	*	X	A
A C->A T	12.2877	1.11144	1.09871	1.1241	*	X	A
A C->G A	5.54639	1.01115	1.00167	1.02116		X	A
A C->G C	1.60838	0.993933	0.981872	1.00612		X	A
A C->G T	0.774129	0.997499	0.988099	1.00679		X	A
A C->T A	12.2879	0.969301	0.964633	0.974074	*	X	A
A C->T C	12.2877	1.0194	1.01322	1.02582	*	X	A
A C->T T	12.2877	1.03246	1.02647	1.03855	*	X	A
A T->A A	2.644	1.0082	0.996674	1.01973		X	A
A T->A C	12.2877	1.14413	1.13234	1.15636	*	X	A
A T->A G	6.9303	1.01434	1.00396	1.02481		X	A
A T->A T	12.2877	1.10816	1.09591	1.1206	*	X	A
A T->C A	12.2879	0.906387	0.902397	0.910344	*	X	A
A T->C C	12.2879	0.984801	0.977192	0.992589	*	X	A
A T->C G	12.2879	0.906203	0.902189	0.910261	*	X	A
A T->C T	12.2879	0.947586	0.943208	0.95202	*	X	A
A T->G A	3.40827	0.988393	0.974973	1.00202		X	A
A T->G C	12.2879	0.943972	0.928014	0.959866	*	X	A
A T->G G	12.2879	0.912654	0.902812	0.922647	*	X	A
A T->G T	1.86264	0.993426	0.982095	1.00519		X	A
C C->A A	12.2877	1.15742	1.14489	1.17	*	X	A
C C->A C	12.2877	1.07307	1.06158	1.08475	*	X	A
C C->A T	12.2877	1.1427	1.12922	1.15658	*	X	A
C C->G A	12.2879	0.972167	0.961005	0.983372	*	X	A
C C->G C	12.2879	0.91149	0.902331	0.921039	*	X	A
C C->G T	12.2879	0.941602	0.932687	0.9505	*	X	A
C C->T A	6.53297	1.00761	1.00174	1.01386		X	A
C C->T C	12.2877	1.05988	1.05336	1.06632	*	X	A
C C->T T	12.2877	1.08985	1.08394	1.09588	*	X	A
C T->A A	12.2877	1.06438	1.04555	1.08304	*	X	A
C T->A C	12.2877	1.04858	1.03263	1.06507	*	X	A
C T->A G	12.2877	1.05708	1.04292	1.07161	*	X	A
C T->A T	12.2877	1.08777	1.07159	1.10457	*	X	A
C T->C A	12.2879	0.968212	0.960566	0.976074	*	X	A
C T->C C	12.2879	0.980798	0.971951	0.989649	*	X	A
C T->C G	12.2879	0.933235	0.927469	0.93908	*	X	A
C T->C T	12.2879	0.943249	0.936509	0.95032	*	X	A
C T->G A	9.11793	0.972486	0.955787	0.989518		X	A
C T->G C	12.2879	0.929851	0.916551	0.943423	*	X	A
C T->G G	12.2879	0.92623	0.915846	0.936842	*	X	A
C T->G T	12.2879	0.943032	0.931973	0.954345	*	X	A
G C->A A	12.2877	1.17437	1.16304	1.18579	*	X	A
G C->A C	12.2877	1.05422	1.04408	1.0645	*	X	A
G C->A T	12.2877	1.13629	1.12256	1.15068	*	X	A
G C->G A	12.2879	0.962399	0.949755	0.975601	*	X	A
G C->G C	12.2879	0.918137	0.906535	0.929907	*	X	A
G C->G T	12.2879	0.934137	0.923352	0.94503	*	X	A
G C->T A	12.2877	1.02067	1.01376	1.02765	*	X	A
G C->T C	12.2877	1.125	1.11789	1.13237	*	X	A
G C->T T	12.2877	1.14117	1.13399	1.14839	*	X	A
G T->A A	12.2877	1.06917	1.04991	1.0894	*	X	A
G T->A C	12.2877	1.20331	1.1843	1.22249	*	X	A
G T->A G	12.2877	1.06624	1.05085	1.08214	*	X	A
G T->A T	12.2877	1.2303	1.21222	1.24876	*	X	A
G T->C A	0.067176	0.999768	0.992017	1.0076		X	A
G T->C C	12.2877	1.12748	1.1156	1.13928	*	X	A
G T->C G	12.2879	0.959351	0.95224	0.966711	*	X	A
G T->C T	12.2877	1.04266	1.03483	1.05024	*	X	A
G T->G A	12.2879	0.944755	0.926643	0.962996	*	X	A
G T->G C	12.2879	0.908981	0.891001	0.928085	*	X	A
G T->G G	12.2879	0.92287	0.911154	0.934476	*	X	A
G T->G T	8.58742	0.976031	0.961479	0.99059		X	A
T C->A A	12.2877	1.11723	1.10524	1.12934	*	X	A
T C->A C	12.2877	1.09049	1.07921	1.10213	*	X	A
T C->A T	12.2877	1.21091	1.20022	1.22164	*	X	A
T C->G A	12.2879	0.957353	0.947768	0.967203	*	X	A
T C->G C	12.2879	0.900028	0.890701	0.909597	*	X	A
T C->G T	12.2879	0.947556	0.940638	0.954744	*	X	A
T C->T A	12.2879	0.955951	0.950017	0.961946	*	X	A
T C->T C	12.2877	1.01835	1.01216	1.0247	*	X	A
T C->T T	12.2877	1.03636	1.03014	1.04264	*	X	A
T T->A A	1.06869	1.00422	0.99273	1.01605		X	A
T T->A C	12.2877	1.06756	1.0515	1.08465	*	X	A
T T->A G	12.2877	1.03517	1.01895	1.05146	*	X	A
T T->A T	12.2877	1.07518	1.06277	1.0876	*	X	A
T T->C A	12.2879	0.953293	0.946375	0.960104	*	X	A
T T->C C	4.52631	0.990904	0.982543	0.999746		X	A
T T->C G	12.2879	0.942757	0.935679	0.950055	*	X	A
T T->C T	12.2879	0.95303	0.94671	0.959299	*	X	A
T T->G A	12.2879	0.974679	0.962822	0.986898	*	X	A
T T->G C	12.2879	0.894112	0.882004	0.906283	*	X	A
T T->G G	12.2879	0.945122	0.934906	0.955553	*	X	A
T T->G T	12.2879	1.01653	1.00773	1.02551	*	X	A

## Sheet: 2_glm_chisq
mcat	coeff_intercept	stderr_intercept	coeff_compartment	stderr_compartment	pvalue_compartment	pvalue_chisq	fold_freq	sig_glm	sig_chisq	compartment_a	compartment_b
A C->A A	0.00984577	9.50785e-06	0.00119976	4.31418e-05	562.998	622.537	1.12186	*	*	X	A
A C->A C	0.0202465	1.7826e-05	0.0016791	8.18034e-05	308.605	330.621	1.08293	*	*	X	A
A C->A T	0.00772605	9.43156e-06	0.000860773	4.30411e-05	293.158	321.462	1.11141	*	*	X	A
A C->G A	0.00858333	8.88305e-06	9.57139e-05	3.83883e-05	6.30406	6.3448	1.01115			X	A
A C->G C	0.00923296	1.21054e-05	-5.60363e-05	5.33774e-05	1.76707	1.75408	0.993931			X	A
A C->G T	0.011372	1.14215e-05	-2.90914e-05	4.95338e-05	0.84425	0.839263	0.997442			X	A
A C->T A	0.0331181	1.72316e-05	-0.0010159	7.30339e-05	143.703	139.963	0.969325	*	*	X	A
A C->T C	0.0359491	2.35622e-05	0.000698829	0.000105113	34.9737	35.5051	1.01944	*	*	X	A
A C->T T	0.0294079	1.81986e-05	0.00095569	8.01894e-05	106.368	109.242	1.0325	*	*	X	A
A T->A A	0.00609181	7.42391e-06	4.93735e-05	3.09474e-05	3.17629	3.18539	1.0081			X	A
A T->A C	0.0106505	1.21483e-05	0.001536	5.5511e-05	557.409	626.964	1.14422	*	*	X	A
A T->A G	0.00861406	9.33043e-06	0.000123329	4.00551e-05	8.91126	8.99397	1.01432			X	A
A T->A T	0.00518322	6.22317e-06	0.000561145	2.76721e-05	301.298	329.485	1.10826	*	*	X	A
A T->C A	0.0400054	1.86974e-05	-0.00374591	7.42798e-05	#NUM!	#NUM!	0.906365	*	*	X	A
A T->C C	0.0198715	1.65162e-05	-0.000301772	7.0349e-05	15.77	15.5732	0.984814	*	*	X	A
A T->C G	0.0428753	2.04533e-05	-0.00402188	8.34308e-05	#NUM!	#NUM!	0.906196	*	*	X	A
A T->C T	0.0292062	1.45929e-05	-0.00153149	6.0318e-05	470.019	448.835	0.947563	*	*	X	A
A T->G A	0.00423481	6.19558e-06	-4.8848e-05	2.55899e-05	4.15127	4.10912	0.988465			X	A
A T->G C	0.00416589	7.62258e-06	-0.000233956	3.18218e-05	42.2205	40.1932	0.94384	*	*	X	A
A T->G G	0.00758408	8.75941e-06	-0.000662564	3.57901e-05	251.754	232.452	0.912638	*	*	X	A
A T->G T	0.00476041	5.96521e-06	-3.09497e-05	2.51945e-05	2.18912	2.17382	0.993499			X	A
C C->A A	0.00753696	8.69106e-06	0.00118561	4.13446e-05	598.353	680.782	1.15731	*	*	X	A
C C->A C	0.0104174	1.20515e-05	0.000761321	5.74804e-05	130.605	138.852	1.07308	*	*	X	A
C C->A T	0.00627815	8.07811e-06	0.00089591	3.89257e-05	386.973	435.462	1.1427	*	*	X	A
C C->G A	0.00662084	8.14952e-06	-0.000184874	3.57033e-05	22.0888	21.5679	0.972077	*	*	X	A
C C->G C	0.0113929	1.25969e-05	-0.00100689	5.56399e-05	240.739	221.819	0.911621	*	*	X	A
C C->G T	0.0101385	1.02456e-05	-0.000593216	4.50507e-05	129.127	122.487	0.941489	*	*	X	A
C C->T A	0.0243066	1.54752e-05	0.000185409	6.89503e-05	7.12463	7.15715	1.00763			X	A
C C->T C	0.0304897	2.04073e-05	0.00182461	9.67073e-05	261.352	274.765	1.05984	*	*	X	A
C C->T T	0.029302	1.72486e-05	0.00263364	8.11855e-05	764.449	823.708	1.08988	*	*	X	A
C T->A A	0.00392966	7.53494e-06	0.000252347	3.30142e-05	45.428	47.8083	1.06422	*	*	X	A
C T->A C	0.00399817	6.62816e-06	0.000194266	3.07352e-05	31.838	33.0872	1.04859	*	*	X	A
C T->A G	0.00434722	6.29921e-06	0.000248196	2.9385e-05	54.8855	57.5127	1.05709	*	*	X	A
C T->A T	0.00350252	5.71512e-06	0.000307198	2.5712e-05	106.884	114.87	1.08771	*	*	X	A
C T->C A	0.0196135	1.67006e-05	-0.00062289	7.00055e-05	60.6057	58.9773	0.968242	*	*	X	A
C T->C C	0.0117122	1.13004e-05	-0.000224851	5.07702e-05	16.6873	16.4186	0.980802	*	*	X	A
C T->C G	0.0201632	1.34581e-05	-0.00134588	5.92132e-05	377.503	355.304	0.933251	*	*	X	A
C T->C T	0.0145517	1.15843e-05	-0.000824656	4.87447e-05	210.871	200.458	0.943329	*	*	X	A
C T->G A	0.00419964	7.78842e-06	-0.000116123	3.27046e-05	11.3456	11.0852	0.972349	*	*	X	A
C T->G C	0.00469406	7.17935e-06	-0.000329675	3.14491e-05	82.9971	77.8785	0.929768	*	*	X	A
C T->G G	0.00621718	7.52608e-06	-0.00045837	3.29816e-05	143.456	134.097	0.926274	*	*	X	A
C T->G T	0.00571102	7.28971e-06	-0.000325555	3.06613e-05	85.0694	80.8606	0.942995	*	*	X	A
G C->A A	0.0119478	1.23524e-05	0.00208168	5.93312e-05	893.445	1029.37	1.17423	*	*	X	A
G C->A C	0.0138066	1.45478e-05	0.00074948	6.97778e-05	86.9835	91.0113	1.05428	*	*	X	A
G C->A T	0.00736201	9.85263e-06	0.00100378	4.72917e-05	329.715	369.067	1.13635	*	*	X	A
G C->G A	0.00626551	8.97077e-06	-0.000235167	3.92394e-05	28.8559	27.9337	0.962466	*	*	X	A
G C->G C	0.00855296	1.14806e-05	-0.000699887	5.159e-05	136.856	126.912	0.91817	*	*	X	A
G C->G T	0.00858263	1.06316e-05	-0.000565507	4.6519e-05	110.54	104.143	0.93411	*	*	X	A
G C->T A	0.0247964	1.7679e-05	0.000511585	7.94853e-05	32.9267	33.4628	1.02063	*	*	X	A
G C->T C	0.0309407	2.1588e-05	0.00386835	0.000106651	954.501	1057.83	1.12502	*	*	X	A
G C->T T	0.0280211	1.90208e-05	0.0039546	9.13478e-05	#NUM!	#NUM!	1.14113	*	*	X	A
G T->A A	0.00428425	8.38954e-06	0.00029629	3.67717e-05	50.1905	53.0369	1.06916	*	*	X	A
G T->A C	0.00679253	1.1534e-05	0.00138052	5.59556e-05	444.029	522.735	1.20324	*	*	X	A
G T->A G	0.00495093	7.8101e-06	0.000328042	3.60749e-05	63.1753	66.6954	1.06626	*	*	X	A
G T->A T	0.00497961	7.9735e-06	0.00114653	3.75809e-05	676.654	811.726	1.23024	*	*	X	A
G T->C A	0.0231961	1.9335e-05	-4.95423e-06	8.21103e-05	0.0711366	0.068944	0.999786			X	A
G T->C C	0.0158595	1.75435e-05	0.00201999	8.24745e-05	437.658	485.964	1.12737	*	*	X	A
G T->C G	0.0187918	1.51097e-05	-0.000763982	6.64079e-05	99.3314	95.8377	0.959345	*	*	X	A
G T->C T	0.0197584	1.57644e-05	0.000843177	6.86888e-05	112.648	116.677	1.04267	*	*	X	A
G T->G A	0.00394672	8.05365e-06	-0.000217128	3.33078e-05	33.7162	32.1424	0.944985	*	*	X	A
G T->G C	0.00410152	8.97475e-06	-0.000372811	3.81369e-05	72.5634	66.8	0.909104	*	*	X	A
G T->G G	0.00669156	9.07187e-06	-0.000516142	3.91411e-05	129.489	120.691	0.922867	*	*	X	A
G T->G T	0.00488789	7.9001e-06	-0.000117014	3.33798e-05	11.0997	10.8791	0.97606	*	*	X	A
T C->A A	0.00719326	8.25114e-06	0.000842285	3.77189e-05	364.513	401.608	1.11709	*	*	X	A
T C->A C	0.0094039	1.06e-05	0.000850936	4.92737e-05	219.575	236.816	1.09049	*	*	X	A
T C->A T	0.00926276	8.80178e-06	0.0019533	4.18037e-05	#NUM!	#NUM!	1.21088	*	*	X	A
T C->G A	0.00800818	8.70241e-06	-0.000341752	3.69949e-05	65.1077	62.7139	0.957325	*	*	X	A
T C->G C	0.00941006	1.06034e-05	-0.000941098	4.50352e-05	319.714	291.334	0.89999	*	*	X	A
T C->G T	0.0129521	1.03887e-05	-0.000679331	4.39703e-05	176.463	168.397	0.94755	*	*	X	A
T C->T A	0.0212245	1.40728e-05	-0.000935703	5.98004e-05	180.908	174.017	0.955914	*	*	X	A
T C->T C	0.0272352	1.7876e-05	0.00050052	8.04466e-05	30.9218	31.3669	1.01838	*	*	X	A
T C->T T	0.0193677	1.26623e-05	0.000703893	5.5877e-05	118.46	122.09	1.03634	*	*	X	A
T T->A A	0.00566927	7.11619e-06	2.43069e-05	3.05675e-05	1.22937	1.22701	1.00429			X	A
T T->A C	0.00342708	5.69186e-06	0.00023133	2.52073e-05	64.2919	67.9129	1.0675	*	*	X	A
T T->A G	0.00338519	5.77391e-06	0.000118726	2.48864e-05	19.0554	19.5585	1.03507	*	*	X	A
T T->A T	0.00306677	3.85672e-06	0.000230513	1.70572e-05	135.83	144.574	1.07516	*	*	X	A
T T->C A	0.0154758	1.16992e-05	-0.000724082	4.90479e-05	161.426	154.888	0.953212	*	*	X	A
T T->C C	0.0107888	1.00616e-05	-9.60989e-05	4.30262e-05	5.29244	5.25222	0.991093			X	A
T T->C G	0.0147136	1.1969e-05	-0.000842488	4.93856e-05	214.352	203.706	0.942741	*	*	X	A
T T->C T	0.00973926	6.84987e-06	-0.000457286	2.86254e-05	188.413	180.704	0.953047	*	*	X	A
T T->G A	0.0050876	6.74322e-06	-0.000128336	2.85621e-05	17.1212	16.7608	0.974775	*	*	X	A
T T->G C	0.00458564	6.5802e-06	-0.00048585	2.68098e-05	241.409	218.846	0.89405	*	*	X	A
T T->G G	0.00715493	8.37835e-06	-0.000392802	3.46034e-05	96.7924	92.1983	0.945101	*	*	X	A
T T->G T	0.00543707	5.12913e-06	8.93668e-05	2.20905e-05	14.2252	14.3937	1.01644	*	*	X	A

## Sheet: 3_summary
compartment_a	compartment_b	mcat	fold_enrichment_binomtest	sig_binomtest	sig_bootstrap	sig_glm	sig_chisq
PAR1	A	A C->G T	1.62495	*	*	*	*
PAR1	A	A C->G C	1.5569	*	*	*	*
PAR1	A	G C->G T	1.52042	*	*	*	*
PAR1	A	C C->G T	1.45455	*	*	*	*
PAR1	A	T C->G A	1.4404	*	*	*	*
PAR1	A	A C->G A	1.32201	*	*	*	*
PAR1	A	T C->G C	1.31661	*	*	*	*
PAR1	A	C C->G A	1.31349	*	*	*	*
PAR1	A	T C->G T	1.29508	*	*	*	*
PAR1	A	T T->G A	1.25379	*	*	*	*
PAR1	A	G T->C G	1.22037	*	*	*	*
PAR1	A	T T->C G	1.21732	*	*	*	*
PAR1	A	C C->G C	1.20773	*	*	*	*
PAR1	A	G C->G A	1.20011	*	*	*	*
PAR1	A	C T->C G	1.16912	*	*	*	*
PAR1	A	G C->G C	1.16383	*	*	*	*
PAR1	A	T T->G G	1.16219	*	*		*
PAR1	A	G T->G T	1.1362
PAR1	A	T T->A G	1.12603
PAR1	A	C T->G G	1.10224
PAR1	A	G T->G G	1.08225
PAR1	A	A T->G G	1.05538
PAR1	A	G T->A G	1.04646
PAR1	A	G C->T A	1.04162
PAR1	A	G C->T C	1.0344
PAR1	A	C C->T A	1.03428
PAR1	A	C C->A C	1.02442
PAR1	A	T C->T A	1.01576
PAR1	A	T T->C A	1.0015
PAR1	A	G T->G C	1.00029
PAR1	A	C T->A T	0.978412
PAR1	A	G C->A T	0.975175
PAR1	A	A C->T T	0.966855
PAR1	A	T T->G C	0.958784
PAR1	A	C T->C A	0.95877
PAR1	A	G T->C C	0.956341
PAR1	A	C C->A A	0.9555
PAR1	A	T C->A A	0.954635
PAR1	A	A T->G A	0.952172
PAR1	A	A T->G C	0.950287
PAR1	A	A C->T C	0.947048
PAR1	A	G C->T T	0.943459
PAR1	A	G C->A C	0.94073
PAR1	A	A T->G T	0.94016
PAR1	A	A T->C G	0.938647	*		*	*
PAR1	A	G T->C T	0.922165
PAR1	A	C T->A G	0.916886
PAR1	A	T T->A A	0.916556
PAR1	A	C T->C T	0.912922
PAR1	A	A T->C T	0.907364	*	*	*	*
PAR1	A	C C->T C	0.906269	*	*	*	*
PAR1	A	C C->A T	0.905367
PAR1	A	C T->G A	0.902603
PAR1	A	A C->A C	0.899068	*		*	*
PAR1	A	A T->A T	0.89225
PAR1	A	G T->C A	0.890375	*		*	*
PAR1	A	T C->A C	0.88454			*
PAR1	A	C T->G T	0.884027
PAR1	A	C T->A C	0.87846
PAR1	A	C T->G C	0.878184
PAR1	A	T T->A C	0.877781
PAR1	A	G T->G A	0.876252
PAR1	A	A T->C C	0.867972	*	*	*	*
PAR1	A	A C->A T	0.861941
PAR1	A	C C->T T	0.852574	*	*	*	*
PAR1	A	T C->T C	0.845742	*	*	*	*
PAR1	A	T T->C T	0.837401	*	*	*	*
PAR1	A	C T->C C	0.836503	*	*	*	*
PAR1	A	A C->T A	0.836278	*	*	*	*
PAR1	A	T T->C C	0.835226	*	*	*	*
PAR1	A	G T->A T	0.832638
PAR1	A	T T->A T	0.828571	*	*	*	*
PAR1	A	G C->A A	0.828208	*	*	*	*
PAR1	A	T C->T T	0.819058	*	*	*	*
PAR1	A	C T->A A	0.802947
PAR1	A	G T->A A	0.795928
PAR1	A	A T->A C	0.795877	*	*	*	*
PAR1	A	T T->G T	0.787785	*	*	*	*
PAR1	A	G T->A C	0.740656	*	*	*	*
PAR1	A	A C->A A	0.726675	*	*	*	*
PAR1	A	A T->A G	0.704165	*	*	*	*
PAR1	A	A T->A A	0.671338	*	*	*	*
PAR1	A	T C->A T	0.667177	*	*	*	*
PAR1	A	A T->C A	0.653898	*	*	*	*

[truncated: 3 more sheets: 3_binomtest, 3_bootstrap, 3_glm_chisq]
