# Supplementary material for: Signatures of replication timing, recombination, and sex in the spectrum of rare variants on the human X chromosome and autosomes
Source: Proc Natl Acad Sci U S A. 2019 Aug 19;116(36):17916–24. doi: 10.1073/pnas.1900714116 (PMC6731651; doi:10.1073/pnas.1900714116)
Supplement: Supplementary File [file pnas.1900714116.sd02.xlsx]

## Sheet: Notes
Notes
All p-values are on a minus log2 scale.
The significance level is 5% divided by number of tests.

## Sheet: fig_2a
compartment_a	compartment_b	mcat	n(i)_a	n(i)_b	d(i)_a	d(i)_b	a_b_diversity_ratio	fold_enrichment	fold_enrichment_c2.5	fold_enrichment_c97.5	minuslog2_pvalue	ntest	sig_level	sig
late_replicating	early_replicating	G C->A A	354732	333621	23423412	34396243	1.03744	1.50503	1.50012	1.50995	1071.42	96	10.9069	*
late_replicating	early_replicating	G C->A G	102613	197433	2553895	7654462	1.03744	1.50152	1.49253	1.51055	1072.42	96	10.9069	*
late_replicating	early_replicating	T C->A T	462748	357287	40050872	47675983	1.03744	1.48612	1.48186	1.49038	1071.19	96	10.9069	*
late_replicating	early_replicating	C C->A T	208789	238620	26755734	45047701	1.03744	1.42002	1.41396	1.4261	1071.68	96	10.9069	*
late_replicating	early_replicating	C C->A A	263538	292200	28389400	45865240	1.03744	1.40452	1.39919	1.40987	1071.42	96	10.9069	*
late_replicating	early_replicating	T C->A A	308838	254953	35661368	42213702	1.03744	1.38218	1.37733	1.38704	1071.42	96	10.9069	*
late_replicating	early_replicating	G C->A C	267856	400839	15640200	33509896	1.03744	1.38007	1.37489	1.38526	1071.68	96	10.9069	*
late_replicating	early_replicating	T C->A G	67921	97633	2993893	6138611	1.03744	1.37492	1.36472	1.38518	1072.42	96	10.9069	*
late_replicating	early_replicating	G C->A T	195229	219418	21714909	34741313	1.03744	1.37214	1.36609	1.37821	1071.68	96	10.9069	*
late_replicating	early_replicating	C C->A G	68323	146045	2978112	8835319	1.03744	1.33782	1.32793	1.34778	1072.42	96	10.9069	*
late_replicating	early_replicating	A C->A C	438399	501705	18196589	28591055	1.03744	1.32342	1.31956	1.3273	1071.19	96	10.9069	*
late_replicating	early_replicating	T T->A T	271450	200431	75878646	76861249	1.03744	1.32236	1.3174	1.32734	1071.42	96	10.9069	*
late_replicating	early_replicating	A C->A A	430241	359237	37355027	42652058	1.03744	1.31813	1.31422	1.32205	1071.19	96	10.9069	*
late_replicating	early_replicating	A C->A T	263362	232420	29083000	34932360	1.03744	1.31192	1.30693	1.31691	1071.68	96	10.9069	*
late_replicating	early_replicating	G T->A T	158036	130392	27229459	30456388	1.03744	1.30672	1.3003	1.31316	1072	96	10.9069	*
late_replicating	early_replicating	A C->A G	103729	142406	3612608	6716887	1.03744	1.30544	1.29762	1.31329	1072.42	96	10.9069	*
late_replicating	early_replicating	A T->A C	304241	258141	24645017	28268717	1.03744	1.30309	1.2985	1.3077	1071.42	96	10.9069	*
late_replicating	early_replicating	G T->A C	122892	132866	15413459	22460920	1.03744	1.2992	1.29197	1.30645	1072	96	10.9069	*
late_replicating	early_replicating	T C->A C	266671	314979	24286467	37647307	1.03744	1.26503	1.26026	1.26982	1071.42	96	10.9069	*
late_replicating	early_replicating	C T->A T	147850	130538	36593254	42299337	1.03744	1.26199	1.25557	1.26842	1072	96	10.9069	*
late_replicating	early_replicating	G C->G G	43334	99401	2553895	7654462	1.03744	1.25947	1.24774	1.27128	1073	96	10.9069	*
late_replicating	early_replicating	T T->A G	136214	118077	35211072	39779820	1.03744	1.25625	1.2496	1.26293	1072	96	10.9069	*
late_replicating	early_replicating	G C->T G	880026	2029663	2553895	7654462	1.03744	1.25262	1.25051	1.25474	1070.83	96	10.9069	*
late_replicating	early_replicating	C C->A C	213858	344136	17455058	36475451	1.03744	1.25173	1.24647	1.25702	1071.68	96	10.9069	*
late_replicating	early_replicating	G C->T T	703548	873047	21714909	34741313	1.03744	1.24274	1.23989	1.2456	1070.68	96	10.9069	*
late_replicating	early_replicating	G T->C C	280649	317943	15413459	22460920	1.03744	1.23988	1.23534	1.24443	1071.42	96	10.9069	*
late_replicating	early_replicating	T T->A C	144985	122824	37227599	40519878	1.03744	1.23846	1.2321	1.24483	1072	96	10.9069	*
late_replicating	early_replicating	C T->A G	154374	200586	30837679	51092815	1.03744	1.22911	1.223	1.23524	1072	96	10.9069	*
late_replicating	early_replicating	A T->A G	338023	284994	34965491	37466767	1.03744	1.22505	1.22095	1.22917	1071.19	96	10.9069	*
late_replicating	early_replicating	G C->T C	560842	945720	15640200	33509896	1.03744	1.22475	1.2216	1.2279	1070.83	96	10.9069	*
late_replicating	early_replicating	G T->A A	104773	88382	21789353	23187220	1.03744	1.21598	1.20865	1.22335	1072	96	10.9069	*
late_replicating	early_replicating	C T->A C	117370	154296	25706645	42426166	1.03744	1.21012	1.20322	1.21705	1072	96	10.9069	*
late_replicating	early_replicating	G T->A G	133330	165213	23814954	36787839	1.03744	1.20164	1.19522	1.20809	1072	96	10.9069	*
late_replicating	early_replicating	C T->A A	107832	94194	24466960	26579027	1.03744	1.19873	1.1916	1.20589	1072	96	10.9069	*
late_replicating	early_replicating	A T->A T	300153	217367	52056272	46529897	1.03744	1.18972	1.18548	1.19397	1071.42	96	10.9069	*
late_replicating	early_replicating	T T->G T	455755	376883	75878646	76861249	1.03744	1.18073	1.17731	1.18415	1071	96	10.9069	*
late_replicating	early_replicating	A C->T G	1507730	2300894	3612608	6716887	1.03744	1.17439	1.17296	1.17582	1070.42	96	10.9069	*
late_replicating	early_replicating	G C->G C	151089	266290	15640200	33509896	1.03744	1.17178	1.16591	1.17768	1072	96	10.9069	*
late_replicating	early_replicating	C C->T G	1048956	2573904	2978112	8835319	1.03744	1.16542	1.16363	1.16722	1070.68	96	10.9069	*
late_replicating	early_replicating	A T->A A	298169	201805	44942709	36544989	1.03744	1.15808	1.15394	1.16223	1071.42	96	10.9069	*
late_replicating	early_replicating	A C->G T	363498	368337	29083000	34932360	1.03744	1.14257	1.13888	1.14627	1071.19	96	10.9069	*
late_replicating	early_replicating	C T->C C	331173	462951	25706645	42426166	1.03744	1.13801	1.13416	1.14187	1071.19	96	10.9069	*
late_replicating	early_replicating	C C->T T	868184	1238123	26755734	45047701	1.03744	1.138	1.13564	1.14035	1070.54	96	10.9069	*
late_replicating	early_replicating	A C->G G	74552	117755	3612608	6716887	1.03744	1.13466	1.12661	1.14275	844.654	96	10.9069	*
late_replicating	early_replicating	T C->T G	907725	1590341	2993893	6138611	1.03744	1.12807	1.12613	1.13001	1070.68	96	10.9069	*
late_replicating	early_replicating	G T->C A	546502	498980	21789353	23187220	1.03744	1.12344	1.1205	1.12639	1070.83	96	10.9069	*
late_replicating	early_replicating	A C->G C	183977	248260	18196589	28591055	1.03744	1.12237	1.11727	1.12748	1071.68	96	10.9069	*
late_replicating	early_replicating	C T->G G	208563	299955	30837679	51092815	1.03744	1.11044	1.1057	1.1152	1071.68	96	10.9069	*
late_replicating	early_replicating	A T->C C	525148	524342	24645017	28268717	1.03744	1.10734	1.10438	1.11031	1070.83	96	10.9069	*
late_replicating	early_replicating	G T->C T	578434	563666	27229459	30456388	1.03744	1.10639	1.10357	1.10922	1070.83	96	10.9069	*
late_replicating	early_replicating	C C->T C	580661	1057516	17455058	36475451	1.03744	1.10599	1.1032	1.10879	1070.83	96	10.9069	*
late_replicating	early_replicating	C T->G A	110433	104842	24466960	26579027	1.03744	1.10296	1.09648	1.10947	749.14	96	10.9069	*
late_replicating	early_replicating	A C->T T	917985	968498	29083000	34932360	1.03744	1.0974	1.09519	1.09961	1070.42	96	10.9069	*
late_replicating	early_replicating	T T->C C	428398	410464	37227599	40519878	1.03744	1.095	1.09174	1.09826	1071	96	10.9069	*
late_replicating	early_replicating	G T->G G	171429	233811	23814954	36787839	1.03744	1.09172	1.08658	1.09688	936.906	96	10.9069	*
late_replicating	early_replicating	A C->T C	702265	974792	18196589	28591055	1.03744	1.09111	1.0886	1.09361	1070.68	96	10.9069	*
late_replicating	early_replicating	G C->G A	157684	205179	23423412	34396243	1.03744	1.08781	1.08247	1.09317	794.084	96	10.9069	*
late_replicating	early_replicating	T T->G G	268628	269201	35211072	39779820	1.03744	1.08667	1.08258	1.09077	1071.42	96	10.9069	*
late_replicating	early_replicating	G T->G C	67833	87734	15413459	22460920	1.03744	1.08602	1.07788	1.09421	330.35	96	10.9069	*
late_replicating	early_replicating	C T->G C	129820	190474	25706645	42426166	1.03744	1.08426	1.07838	1.09016	604.666	96	10.9069	*
late_replicating	early_replicating	A T->G G	280819	267736	34965491	37466767	1.03744	1.08334	1.07935	1.08734	1071.42	96	10.9069	*
late_replicating	early_replicating	A T->G T	263133	209314	52056272	46529897	1.03744	1.08311	1.07899	1.08725	1071.42	96	10.9069	*
late_replicating	early_replicating	A C->G A	341580	347877	37355027	42652058	1.03744	1.08068	1.07707	1.08429	1071.19	96	10.9069	*
late_replicating	early_replicating	G C->T A	621069	814061	23423412	34396243	1.03744	1.07989	1.07725	1.08255	1070.83	96	10.9069	*
late_replicating	early_replicating	T C->T T	826828	881403	40050872	47675983	1.03744	1.07638	1.07409	1.07868	1070.54	96	10.9069	*
late_replicating	early_replicating	G C->G T	200453	287303	21714909	34741313	1.03744	1.07597	1.07128	1.08066	768.651	96	10.9069	*
late_replicating	early_replicating	A T->G C	108954	112140	24645017	28268717	1.03744	1.07423	1.06787	1.08061	400.086	96	10.9069	*
late_replicating	early_replicating	C C->G T	290759	440620	26755734	45047701	1.03744	1.07093	1.06707	1.07481	978.565	96	10.9069	*
late_replicating	early_replicating	C T->G T	221477	230795	36593254	42299337	1.03744	1.06923	1.0648	1.07368	709.603	96	10.9069	*
late_replicating	early_replicating	C C->T A	734847	1072006	28389400	45865240	1.03744	1.06749	1.06508	1.0699	1070.54	96	10.9069	*
late_replicating	early_replicating	G T->G T	141228	142879	27229459	30456388	1.03744	1.06569	1.06015	1.07124	410.669	96	10.9069	*
late_replicating	early_replicating	T T->G A	232269	189249	43440318	38985932	1.03744	1.06172	1.05742	1.06604	597.371	96	10.9069	*
late_replicating	early_replicating	A C->T A	1300062	1351571	37355027	42652058	1.03744	1.05865	1.05687	1.06044	1070.19	96	10.9069	*
late_replicating	early_replicating	T C->T C	697651	989831	24286467	37647307	1.03744	1.05314	1.0507	1.05557	1070.54	96	10.9069	*
late_replicating	early_replicating	C C->G A	199315	295155	28389400	45865240	1.03744	1.05161	1.04701	1.05622	365.344	96	10.9069	*
late_replicating	early_replicating	T T->G C	179160	178862	37227599	40519878	1.03744	1.05091	1.04606	1.05577	319.594	96	10.9069	*
late_replicating	early_replicating	T C->G T	546210	596596	40050872	47675983	1.03744	1.05052	1.04776	1.05329	959.687	96	10.9069	*
late_replicating	early_replicating	G T->C G	469376	667572	23814954	36787839	1.03744	1.04692	1.04396	1.04989	720.195	96	10.9069	*
late_replicating	early_replicating	T C->G A	300102	327689	35661368	42213702	1.03744	1.04496	1.04124	1.04869	420.971	96	10.9069	*
late_replicating	early_replicating	T C->G C	240673	344457	24286467	37647307	1.03744	1.044	1.03985	1.04816	325.121	96	10.9069	*
late_replicating	early_replicating	A T->G A	197411	148799	44942709	36544989	1.03744	1.03987	1.03529	1.04445	220.182	96	10.9069	*
late_replicating	early_replicating	C C->G C	208982	405847	17455058	36475451	1.03744	1.0372	1.03279	1.04163	205.454	96	10.9069	*
late_replicating	early_replicating	T T->C T	764716	720816	75878646	76861249	1.03744	1.03586	1.03355	1.03817	688.784	96	10.9069	*
late_replicating	early_replicating	T T->A A	257195	214955	43440318	38985932	1.03744	1.03506	1.03108	1.03906	223.579	96	10.9069	*
late_replicating	early_replicating	G T->G A	89455	88777	21789353	23187220	1.03744	1.03358	1.02684	1.04037	73.5797	96	10.9069	*
late_replicating	early_replicating	T C->T A	785484	873437	35661368	42213702	1.03744	1.02612	1.02388	1.02837	386.662	96	10.9069	*
late_replicating	early_replicating	C T->C A	496146	506946	24466960	26579027	1.03744	1.02481	1.02199	1.02764	222.048	96	10.9069	*
late_replicating	early_replicating	C T->C G	639965	1012120	30837679	51092815	1.03744	1.00981	1.00736	1.01226	48.1132	96	10.9069	*
late_replicating	early_replicating	T T->C A	690072	591222	43440318	38985932	1.03744	1.00971	1.00735	1.01208	50.4341	96	10.9069	*
late_replicating	early_replicating	C T->C T	546538	605656	36593254	42299337	1.03744	1.00546	1.00282	1.00811	14.264	96	10.9069	*
late_replicating	early_replicating	T C->G G	62643	123261	2993893	6138611	1.03744	1.00443	0.996658	1.01224	1.92112	96	10.9069
late_replicating	early_replicating	T T->C G	531039	576374	35211072	39779820	1.03744	1.00333	1.00065	1.00601	6.08518	96	10.9069
late_replicating	early_replicating	A T->C G	1525749	1579023	34965491	37466767	1.03744	0.998019	0.996471	0.999569	6.35061	96	10.9069
late_replicating	early_replicating	C C->G G	60679	177802	2978112	8835319	1.03744	0.975934	0.968263	0.98365	29.6824	96	10.9069	*
late_replicating	early_replicating	A T->C T	1528809	1350706	52056272	46529897	1.03744	0.97519	0.973667	0.976714	728.84	96	10.9069	*
late_replicating	early_replicating	A T->C A	1796992	1457677	44942709	36544989	1.03744	0.966253	0.96487	0.967639	1069.83	96	10.9069	*

## Sheet: fig_3a
compartment_a	compartment_b	mcat	n(i)_a	n(i)_b	d(i)_a	d(i)_b	a_b_diversity_ratio	fold_enrichment	fold_enrichment_c2.5	fold_enrichment_c97.5	minuslog2_pvalue	ntest	sig_level	sig
X	A	G T->A T	22827	388082	4514268	77934281	0.825434	1.23022	1.21436	1.24625	668.798	84	10.7142	*
X	A	T C->A T	61479	1097232	6640568	118456297	0.825434	1.21087	1.20136	1.22044	1072.42	84	10.7142	*
X	A	G T->A C	18241	344466	2703888	50712472	0.825434	1.20322	1.18588	1.22075	431.335	84	10.7142	*
X	A	G C->A A	47567	924390	4107564	77369020	0.825434	1.17422	1.16376	1.18476	853.829	84	10.7142	*
X	A	C C->A A	38103	746382	5292133	99029542	0.825434	1.15731	1.14576	1.16895	567.982	84	10.7142	*
X	A	A T->A C	41273	760433	4103069	71398890	0.825434	1.14421	1.13325	1.15525	526.746	84	10.7142	*
X	A	C C->A T	29089	600217	4912281	95604111	0.825434	1.1427	1.12964	1.15587	364.083	84	10.7142	*
X	A	G C->T T	102344	2109443	3877574	75280622	0.825434	1.14113	1.13424	1.14805	1072.42	84	10.7142	*
X	A	G C->A T	26776	554217	3877574	75280622	0.825434	1.13634	1.12281	1.14998	309.198	84	10.7142	*
X	A	G T->C C	39905	804272	2703888	50712472	0.825434	1.12737	1.11642	1.13841	408.128	84	10.7142	*
X	A	G C->T C	88495	1990611	3079942	64336227	0.825434	1.12503	1.11773	1.13236	880.937	84	10.7142	*
X	A	A C->A A	56242	1061788	6168650	107842029	0.825434	1.12186	1.11265	1.13113	525.963	84	10.7142	*
X	A	T C->A A	39029	754550	5884230	104896797	0.825434	1.11709	1.10607	1.1282	339.698	84	10.7142	*
X	A	A C->A T	34214	665855	4827165	86183137	0.825434	1.1114	1.0997	1.1232	272.277	84	10.7142	*
X	A	A T->A T	37249	690112	7855873	133143503	0.825434	1.10825	1.09705	1.11954	280.26	84	10.7142	*
X	A	T C->A C	37103	779657	4383298	82907839	0.825434	1.09048	1.07946	1.10159	201.106	84	10.7142	*
X	A	C C->T T	129492	2801395	4912281	95604111	0.825434	1.08988	1.08403	1.09576	694.993	84	10.7142	*
X	A	C T->A T	18991	374272	6039028	106857893	0.825434	1.08772	1.07233	1.10328	98.3509	84	10.7142	*
X	A	A C->A C	60890	1263887	3364418	62424849	0.825434	1.08294	1.07443	1.09149	280.937	84	10.7142	*
X	A	T T->A T	32399	630364	11904046	205546605	0.825434	1.07516	1.0635	1.08692	124.191	84	10.7142	*
X	A	C C->A C	32290	739424	3499407	70979500	0.825434	1.07308	1.06146	1.08479	118.182	84	10.7142	*
X	A	G T->A A	13450	259662	3557223	60608521	0.825434	1.06919	1.05123	1.08738	45.9579	84	10.7142	*
X	A	T T->A C	18254	361285	6044701	105420636	0.825434	1.06752	1.05211	1.0831	58.653	84	10.7142	*
X	A	G T->A G	18447	399857	4233398	80763985	0.825434	1.06627	1.05097	1.08174	57.3485	84	10.7142	*
X	A	C T->A A	13914	270920	4030837	68942306	0.825434	1.06419	1.04661	1.08199	41.3967	84	10.7142	*
X	A	C C->T C	93341	2164145	3499407	70979500	0.825434	1.05984	1.05315	1.06657	233.496	84	10.7142	*
X	A	C T->A G	21063	474198	5552706	109080730	0.825434	1.05711	1.04291	1.07146	49.5416	84	10.7142	*
X	A	G C->A C	37006	888267	3079942	64336227	0.825434	1.05429	1.04364	1.06502	77.8658	84	10.7142	*
X	A	C T->A C	16040	362407	4635015	90643234	0.825434	1.0486	1.03246	1.06493	28.6783	84	10.7142	*
X	A	G T->C T	76766	1539856	4514268	77934281	0.825434	1.04267	1.03537	1.05001	100.833	84	10.7142	*
X	A	T C->T T	110020	2294230	6640568	118456297	0.825434	1.03635	1.03028	1.04244	105.519	84	10.7142	*
X	A	T T->A G	17233	342573	5958477	101197598	0.825434	1.03505	1.01967	1.0506	17.2026	84	10.7142	*
X	A	A C->T T	120984	2534464	4827165	86183137	0.825434	1.0325	1.02676	1.03826	94.3811	84	10.7142	*
X	A	G C->T A	85807	1918470	4107564	77369020	0.825434	1.02063	1.01388	1.02741	29.1399	84	10.7142	*
X	A	A C->T C	101775	2244118	3364418	62424849	0.825434	1.01944	1.01328	1.02562	30.8637	84	10.7142	*
X	A	T C->T C	100351	2258013	4383298	82907839	0.825434	1.01837	1.01216	1.02462	27.3181	84	10.7142	*
X	A	T T->G T	54303	1117572	11904046	205546605	0.825434	1.01644	1.00793	1.02501	12.746	84	10.7142	*
X	A	A T->A G	41167	844997	5707997	98095074	0.825434	1.01432	1.00458	1.02413	8.0168	84	10.7142
X	A	A C->G A	44192	925644	6168650	107842029	0.825434	1.01115	1.00178	1.02059	5.67877	84	10.7142
X	A	A T->A A	34277	669226	6761894	109856762	0.825434	1.00811	0.997488	1.01881	2.89785	84	10.7142
X	A	C C->T A	106989	2407072	5292133	99029542	0.825434	1.00763	1.00166	1.01363	6.37031	84	10.7142
X	A	T T->A A	30106	631089	6405986	111317426	0.825434	1.00429	0.992999	1.01567	1.12997	84	10.7142
X	A	G T->C A	68095	1405880	3557223	60608521	0.825434	0.999786	0.992363	1.00725	0.0637056	84	10.7142
X	A	A C->G T	45196	980073	4827165	86183137	0.825434	0.997446	0.988314	1.00664	0.767913	84	10.7142
X	A	A C->G C	25485	576366	3364418	62424849	0.825434	0.99392	0.9818	1.00615	1.601	84	10.7142
X	A	A T->G T	30668	633817	7855873	133143503	0.825434	0.993493	0.982426	1.00465	1.98359	84	10.7142
X	A	T T->C C	53351	1137359	6044701	105420636	0.825434	0.991091	0.982735	0.999499	4.72172	84	10.7142
X	A	A T->G A	23364	465222	6761894	109856762	0.825434	0.988469	0.975856	1.0012	3.72156	84	10.7142
X	A	A T->C C	66279	1418804	4103069	71398890	0.825434	0.984813	0.97739	0.992278	13.8247	84	10.7142	*
X	A	C T->C C	43949	1061631	4635015	90643234	0.825434	0.980793	0.971687	0.989962	14.5278	84	10.7142	*
X	A	G T->G T	17777	380934	4514268	77934281	0.825434	0.97604	0.961772	0.990466	9.75077	84	10.7142
X	A	T T->G A	26223	566339	6405986	111317426	0.825434	0.974767	0.963028	0.986613	14.9444	84	10.7142	*
X	A	C T->G A	13587	289533	4030837	68942306	0.825434	0.972375	0.95612	0.988837	9.91006	84	10.7142
X	A	C C->G A	28114	655659	5292133	99029542	0.825434	0.972067	0.960767	0.983467	19.1356	84	10.7142	*
X	A	A C->T A	163458	3571519	6168650	107842029	0.825434	0.969324	0.964692	0.973971	122.848	84	10.7142	*
X	A	C T->C A	63185	1352199	4030837	68942306	0.825434	0.968237	0.960761	0.975756	52.1377	84	10.7142	*
X	A	G C->G A	20446	484756	4107564	77369020	0.825434	0.962466	0.949351	0.975717	24.7609	84	10.7142	*
X	A	G T->C G	62996	1517702	4233398	80763985	0.825434	0.959341	0.951919	0.966805	84.3359	84	10.7142	*
X	A	T C->G A	37236	840032	5884230	104896797	0.825434	0.957321	0.947652	0.967063	55.5638	84	10.7142	*
X	A	T C->T A	98544	2226383	5884230	104896797	0.825434	0.955918	0.950008	0.961854	153.389	84	10.7142	*
X	A	T T->C A	78003	1722721	6405986	111317426	0.825434	0.953216	0.946578	0.959888	136.973	84	10.7142	*
X	A	T T->C T	91205	2001871	11904046	205546605	0.825434	0.953051	0.946899	0.959232	159.983	84	10.7142	*
X	A	A T->C T	179457	3888615	7855873	133143503	0.825434	0.947564	0.943235	0.951908	396.447	84	10.7142	*
X	A	T C->G T	67271	1534255	6640568	118456297	0.825434	0.947547	0.940436	0.954698	149.059	84	10.7142	*
X	A	T T->G G	33258	724062	5958477	101197598	0.825434	0.94509	0.934987	0.955273	82.0958	84	10.7142	*
X	A	G T->G A	10951	239205	3557223	60608521	0.825434	0.944983	0.927392	0.962822	28.7663	84	10.7142	*
X	A	A T->G C	13317	297440	4103069	71398890	0.825434	0.94386	0.927921	0.960002	35.8631	84	10.7142	*
X	A	C T->C T	68427	1554964	6039028	106857893	0.825434	0.943332	0.936316	0.950386	177.57	84	10.7142	*
X	A	C T->G T	26846	610268	6039028	106857893	0.825434	0.94301	0.931787	0.954333	71.8938	84	10.7142	*
X	A	T T->C G	68223	1488986	5958477	101197598	0.825434	0.942742	0.935721	0.949802	180.833	84	10.7142	*
X	A	C C->G T	38704	969280	4912281	95604111	0.825434	0.941494	0.932174	0.950884	108.251	84	10.7142	*
X	A	G C->G T	25660	646106	3877574	75280622	0.825434	0.934101	0.922743	0.945562	92.3372	84	10.7142	*
X	A	C T->C G	86247	2199416	5552706	109080730	0.825434	0.933249	0.927079	0.93945	313.515	84	10.7142	*
X	A	C T->G C	16698	425485	4635015	90643234	0.825434	0.929784	0.915759	0.943969	69.2047	84	10.7142	*
X	A	C T->G G	26395	678175	5552706	109080730	0.825434	0.926277	0.915162	0.937493	119.073	84	10.7142	*
X	A	G T->G G	21579	540437	4233398	80763985	0.825434	0.922853	0.910611	0.935218	107.481	84	10.7142	*
X	A	G C->G C	19965	550265	3079942	64336227	0.825434	0.918181	0.905529	0.930965	112.585	84	10.7142	*
X	A	A T->G G	32611	743961	5707997	98095074	0.825434	0.912631	0.90278	0.922562	208.327	84	10.7142	*
X	A	C C->G C	30000	808665	3499407	70979500	0.825434	0.911609	0.901366	0.921939	197.234	84	10.7142	*
X	A	G T->G C	8322	207998	2703888	50712472	0.825434	0.909101	0.889702	0.928816	59.8913	84	10.7142	*
X	A	A T->C A	202382	4394866	6761894	109856762	0.825434	0.906363	0.902478	0.910261	1071.42	84	10.7142	*
X	A	A T->C G	183061	4205852	5707997	98095074	0.825434	0.906198	0.902118	0.910291	1071.42	84	10.7142	*
X	A	T C->G C	30642	780168	4383298	82907839	0.825434	0.899997	0.889983	0.910096	260.638	84	10.7142	*
X	A	T T->G C	20456	483421	6044701	105420636	0.825434	0.894054	0.881864	0.90637	197.112	84	10.7142	*

## Sheet: fig_3b
compartment_a	compartment_b	mcat	n(i)_a	n(i)_b	d(i)_a	d(i)_b	a_b_diversity_ratio	fold_enrichment	fold_enrichment_c2.5	fold_enrichment_c97.5	minuslog2_pvalue	ntest	sig_level	sig
X_escape	A	G T->C C	1076	429157	80478	28694032	0.753514	1.18637	1.11697	1.25891	24.6165	84	10.7142	*
X_escape	A	G T->A C	431	182581	80478	28694032	0.753514	1.11698	1.01425	1.22725	5.43535	84	10.7142
X_escape	A	T C->A T	1292	563508	186215	65447307	0.753514	1.06942	1.01208	1.12914	5.91494	84	10.7142
X_escape	A	G T->C T	1947	827547	126282	43211278	0.753514	1.06841	1.02182	1.11655	8.13246	84	10.7142
X_escape	A	A C->T T	3218	1385336	140015	48330726	0.753514	1.06411	1.02807	1.10108	11.2329	84	10.7142	*
X_escape	A	A T->A C	931	394214	116042	39367227	0.753514	1.06328	0.996313	1.13353	4.01064	84	10.7142
X_escape	A	C T->C A	1772	748339	112826	38165877	0.753514	1.06302	1.01446	1.11327	6.60518	84	10.7142
X_escape	A	T T->A G	418	179068	163861	55494396	0.753514	1.04916	0.951089	1.15457	1.60868	84	10.7142
X_escape	A	T C->G A	1082	475190	167746	58118777	0.753514	1.04697	0.985689	1.11104	2.9415	84	10.7142
X_escape	A	G T->C G	1871	848959	128948	45874580	0.753514	1.04053	0.994228	1.0884	3.55487	84	10.7142
X_escape	A	T C->T T	2753	1238320	186215	65447307	0.753514	1.03695	0.998848	1.07612	4.14174	84	10.7142
X_escape	A	C T->C G	2661	1253430	170217	62542865	0.753514	1.03521	0.996538	1.07498	3.7632	84	10.7142
X_escape	A	C C->T T	3302	1535502	150997	54716421	0.753514	1.03415	0.999546	1.06963	4.2577	84	10.7142
X_escape	A	A C->G T	1233	546444	140015	48330726	0.753514	1.03365	0.97699	1.09272	2.03066	84	10.7142
X_escape	A	C T->A G	545	257459	170217	62542865	0.753514	1.03222	0.947488	1.12248	1.12461	84	10.7142
X_escape	A	G C->T A	2343	1070603	123405	43783666	0.753514	1.03046	0.98953	1.07263	2.79466	84	10.7142
X_escape	A	A T->G C	367	160368	116042	39367227	0.753514	1.03033	0.927745	1.14113	0.838206	84	10.7142
X_escape	A	C C->T C	2558	1223161	111436	41316069	0.753514	1.02901	0.989949	1.06919	2.79435	84	10.7142
X_escape	A	T T->C T	2537	1107926	333886	112980608	0.753514	1.02831	0.988825	1.06896	2.66924	84	10.7142
X_escape	A	T T->C G	1850	809735	163861	55494396	0.753514	1.02686	0.980843	1.07446	1.99681	84	10.7142
X_escape	A	G C->T C	2312	1108627	101880	37779465	0.753514	1.02631	0.985345	1.06851	2.26039	84	10.7142
X_escape	A	G T->A G	461	212439	128948	45874580	0.753514	1.02455	0.933292	1.12229	0.728914	84	10.7142
X_escape	A	T T->G A	709	312959	179315	61062010	0.753514	1.02382	0.949965	1.10187	0.916455	84	10.7142
X_escape	A	A T->C T	4874	2147269	212407	71976737	0.753514	1.02078	0.992636	1.0495	2.76313	84	10.7142
X_escape	A	A C->T A	4393	1959701	173994	59695674	0.753514	1.02068	0.991083	1.05092	2.5604	84	10.7142
X_escape	A	A C->G C	702	322440	100679	35546166	0.753514	1.02012	0.946278	1.09816	0.755703	84	10.7142
X_escape	A	G T->C A	1778	765911	102277	33847807	0.753514	1.01956	0.973105	1.06764	1.28103	84	10.7142
X_escape	A	T T->C A	2133	945730	179315	61062010	0.753514	1.01926	0.976706	1.06318	1.4221	84	10.7142
X_escape	A	C C->G T	1194	565128	150997	54716421	0.753514	1.01605	0.959439	1.07511	0.791109	84	10.7142
X_escape	A	G C->T T	2411	1140710	119050	43056467	0.753514	1.01447	0.974765	1.05535	1.07495	84	10.7142
X_escape	A	T C->T A	2684	1217561	167746	58118777	0.753514	1.0136	0.9759	1.05236	1.05683	84	10.7142
X_escape	A	C T->C T	1899	865370	170899	59336526	0.753514	1.01115	0.966413	1.0574	0.675632	84	10.7142
X_escape	A	C C->T A	2843	1340369	156724	56152603	0.753514	1.00855	0.97213	1.04596	0.64056	84	10.7142
X_escape	A	T C->A C	897	424150	130502	46875625	0.753514	1.00812	0.943422	1.07606	0.320476	84	10.7142
X_escape	A	G C->G T	777	370979	119050	43056467	0.753514	1.00529	0.936041	1.07827	0.199256	84	10.7142
X_escape	A	C C->G A	787	372413	156724	56152603	0.753514	1.00483	0.936004	1.07736	0.174531	84	10.7142
X_escape	A	T T->A A	758	341971	179315	61062010	0.753514	1.00171	0.931797	1.07547	0.0642865	84	10.7142
X_escape	A	T C->T C	2635	1254714	130502	46875625	0.753514	1.00109	0.963597	1.03965	0.0696148	84	10.7142
X_escape	A	G T->A A	315	138327	102277	33847807	0.753514	1.00015	0.892882	1.11672	0.0328457	84	10.7142
X_escape	A	A C->T C	2657	1245211	100679	35546166	0.753514	0.999796	0.962614	1.03802	0	84	10.7142
X_escape	A	T C->G C	934	445671	130502	46875625	0.753514	0.999013	0.936172	1.06494	0	84	10.7142
X_escape	A	A T->C G	5154	2324716	158861	53839082	0.753514	0.997157	0.970545	1.0243	0.246293	84	10.7142
X_escape	A	T C->G T	1847	864387	186215	65447307	0.753514	0.996654	0.951926	1.04293	0.155488	84	10.7142
X_escape	A	A T->C C	1720	778139	116042	39367227	0.753514	0.995175	0.949021	1.04297	0.224717	84	10.7142
X_escape	A	A T->A T	789	356985	212407	71976737	0.753514	0.993938	0.925901	1.06564	0.173184	84	10.7142
X_escape	A	C T->A A	316	143202	112826	38165877	0.753514	0.990633	0.884537	1.10592	0.134968	84	10.7142
X_escape	A	A T->C A	5438	2422266	178580	58904725	0.753514	0.982751	0.957188	1.00881	2.36214	84	10.7142
X_escape	A	C C->G C	942	472491	111436	41316069	0.753514	0.980979	0.919567	1.04539	0.809542	84	10.7142
X_escape	A	T T->C C	1302	614039	166412	57971090	0.753514	0.980281	0.927943	1.03478	1.05187	84	10.7142
X_escape	A	A T->G T	736	337932	212407	71976737	0.753514	0.979446	0.910064	1.0527	0.746269	84	10.7142
X_escape	A	T T->G C	565	268667	166412	57971090	0.753514	0.972232	0.893827	1.05565	0.944862	84	10.7142
X_escape	A	C T->G T	719	341391	170899	59336526	0.753514	0.970439	0.900926	1.04387	1.22224	84	10.7142
X_escape	A	T T->A C	403	192409	166412	57971090	0.753514	0.968312	0.876167	1.06749	0.890318	84	10.7142
X_escape	A	G T->G T	446	209766	126282	43211278	0.753514	0.965527	0.878124	1.05925	1.08923	84	10.7142
X_escape	A	T T->G T	1305	608339	333886	112980608	0.753514	0.963339	0.91187	1.01695	2.45671	84	10.7142
X_escape	A	G T->A T	425	200478	126282	43211278	0.753514	0.96269	0.873462	1.05854	1.16629	84	10.7142
X_escape	A	A C->G A	1073	508508	173994	59695674	0.753514	0.96077	0.904298	1.01983	2.38391	84	10.7142
X_escape	A	C C->A C	797	408826	111436	41316069	0.753514	0.959229	0.893995	1.02794	2.03871	84	10.7142
X_escape	A	C T->G G	747	381359	170217	62542865	0.753514	0.955147	0.888006	1.026	2.20943	84	10.7142
X_escape	A	G C->A T	573	289008	119050	43056467	0.753514	0.951618	0.875451	1.03261	2.03391	84	10.7142
X_escape	A	C T->C C	1163	588164	142335	51506041	0.753514	0.949591	0.895998	1.00553	3.68872	84	10.7142
X_escape	A	C T->A T	407	197552	170899	59336526	0.753514	0.949302	0.859399	1.04604	1.69071	84	10.7142
X_escape	A	C T->A C	392	198608	142335	51506041	0.753514	0.947861	0.856451	1.04635	1.73219	84	10.7142
X_escape	A	T T->G G	830	394206	163861	55494396	0.753514	0.946318	0.883173	1.01277	3.16421	84	10.7142
X_escape	A	C C->A T	610	312720	150997	54716421	0.753514	0.938064	0.865222	1.01538	3.10885	84	10.7142
X_escape	A	C T->G C	470	240984	142335	51506041	0.753514	0.936623	0.853971	1.02509	2.65385	84	10.7142
X_escape	A	A T->A A	743	347277	178580	58904725	0.753514	0.936567	0.870551	1.00625	3.73364	84	10.7142
X_escape	A	A C->A C	1331	666296	100679	35546166	0.753514	0.935995	0.886687	0.987303	6.05214	84	10.7142
X_escape	A	G T->G G	592	299477	128948	45874580	0.753514	0.933307	0.859782	1.01142	3.40317	84	10.7142
X_escape	A	A C->A A	1127	554956	173994	59695674	0.753514	0.924661	0.871618	0.980072	6.93515	84	10.7142
X_escape	A	G T->G A	282	134062	102277	33847807	0.753514	0.923857	0.81929	1.03804	2.41607	84	10.7142
X_escape	A	T T->A T	678	329970	333886	112980608	0.753514	0.92272	0.854625	0.994787	4.82522	84	10.7142
X_escape	A	C T->G A	326	158651	112826	38165877	0.753514	0.922464	0.825158	1.02807	2.73505	84	10.7142
X_escape	A	G C->A A	916	468417	123405	43783666	0.753514	0.92077	0.8623	0.982137	6.39357	84	10.7142
X_escape	A	G C->G C	581	312827	101880	37779465	0.753514	0.914003	0.841371	0.991199	5.05459	84	10.7142
X_escape	A	A T->A G	881	434138	158861	53839082	0.753514	0.912719	0.853588	0.974849	7.29681	84	10.7142
X_escape	A	T C->A A	783	394507	167746	58118777	0.753514	0.912599	0.849923	0.978658	6.67985	84	10.7142
X_escape	A	G C->A C	883	479353	101880	37779465	0.753514	0.906527	0.847948	0.96806	8.28151	84	10.7142
X_escape	A	A C->A T	685	346616	140015	48330726	0.753514	0.905315	0.838927	0.975539	6.85121	84	10.7142
X_escape	A	G T->G C	220	115175	80478	28694032	0.753514	0.903832	0.788469	1.03129	2.83978	84	10.7142
X_escape	A	C C->A A	722	382174	156724	56152603	0.753514	0.898296	0.834093	0.966111	8.14913	84	10.7142
X_escape	A	A T->G A	504	247300	178580	58904725	0.753514	0.892139	0.816038	0.973411	6.71117	84	10.7142
X_escape	A	G C->G A	519	274007	123405	43783666	0.753514	0.891854	0.816907	0.971806	6.90992	84	10.7142
X_escape	A	A T->G G	757	397708	158861	53839082	0.753514	0.856092	0.796316	0.91915	16.2887	84	10.7142	*

## Sheet: fig_3c
compartment_a	compartment_b	mcat	n(i)_a	n(i)_b	d(i)_a	d(i)_b	a_b_diversity_ratio	fold_enrichment	fold_enrichment_c2.5	fold_enrichment_c97.5	minuslog2_pvalue	ntest	sig_level	sig
X-inactive	A	G T->A C	2851	182581	503849	28694032	0.762937	1.16559	1.1233	1.20904	49.5055	84	10.7142	*
X-inactive	A	G T->A T	3372	200478	818407	43211278	0.762937	1.16402	1.12514	1.2039	57.0633	84	10.7142	*
X-inactive	A	A T->A C	6177	394214	737532	39367227	0.762937	1.09625	1.06919	1.12382	39.9864	84	10.7142	*
X-inactive	A	G T->C C	6297	429157	503849	28694032	0.762937	1.09527	1.06854	1.12248	40.1425	84	10.7142	*
X-inactive	A	T C->A T	8496	563508	1198941	65447307	0.762937	1.07875	1.05601	1.10185	37.7407	84	10.7142	*
X-inactive	A	A T->A T	5524	356985	1375944	71976737	0.762937	1.06098	1.03324	1.08927	16.2776	84	10.7142	*
X-inactive	A	G T->A A	2182	138327	663150	33847807	0.762937	1.0553	1.01155	1.10046	6.33191	84	10.7142
X-inactive	A	T C->A C	5995	424150	825155	46875625	0.762937	1.05243	1.02605	1.07931	13.5969	84	10.7142	*
X-inactive	A	G C->T T	15910	1140710	748943	43056467	0.762937	1.05098	1.03489	1.06726	31.5137	84	10.7142	*
X-inactive	A	T C->A A	5818	394507	1070051	58118777	0.762937	1.04989	1.02315	1.07714	12.1634	84	10.7142	*
X-inactive	A	C C->T C	16467	1223161	699724	41316069	0.762937	1.04192	1.02625	1.05776	23.0285	84	10.7142	*
X-inactive	A	C T->A T	2928	197552	1106366	59336526	0.762937	1.0419	1.00454	1.08028	5.2052	84	10.7142
X-inactive	A	G C->A T	3993	289008	748943	43056467	0.762937	1.0411	1.00913	1.07381	6.50207	84	10.7142
X-inactive	A	G C->A A	6478	468417	764043	43783666	0.762937	1.03876	1.01372	1.06425	8.81006	84	10.7142
X-inactive	A	A C->T T	20520	1385336	903921	48330726	0.762937	1.03807	1.02407	1.05221	23.6741	84	10.7142	*
X-inactive	A	T T->A T	4951	329970	2140692	112980608	0.762937	1.03796	1.00928	1.06725	6.78404	84	10.7142
X-inactive	A	T C->T C	17433	1254714	825155	46875625	0.762937	1.03455	1.01941	1.04985	17.2124	84	10.7142	*
X-inactive	A	T T->G T	9064	608339	2140692	112980608	0.762937	1.03071	1.00964	1.0521	7.949	84	10.7142
X-inactive	A	A T->C C	11460	778139	737532	39367227	0.762937	1.03037	1.01173	1.04926	9.58284	84	10.7142
X-inactive	A	T T->A A	5098	341971	1158263	61062010	0.762937	1.03012	1.00209	1.05872	4.86193	84	10.7142
X-inactive	A	C C->T T	21010	1535502	955447	54716421	0.762937	1.02707	1.01337	1.04089	13.3315	84	10.7142	*
X-inactive	A	G C->T C	14474	1108627	630987	37779465	0.762937	1.02459	1.00815	1.04122	8.27112	84	10.7142
X-inactive	A	A C->A A	8024	554956	1108934	59695674	0.762937	1.02019	0.998067	1.04268	3.77839	84	10.7142
X-inactive	A	T C->T T	17648	1238320	1198941	65447307	0.762937	1.01969	1.00481	1.03473	6.759	84	10.7142
X-inactive	A	A T->G A	3795	247300	1162035	58904725	0.762937	1.0196	0.987467	1.05251	2.11575	84	10.7142
X-inactive	A	G T->A G	2868	212439	796693	45874580	0.762937	1.01891	0.982024	1.05683	1.67851	84	10.7142
X-inactive	A	G T->C T	12170	827547	818407	43211278	0.762937	1.01774	0.999869	1.03585	4.29852	84	10.7142
X-inactive	A	A C->T C	17339	1245211	637690	35546166	0.762937	1.01736	1.00248	1.03241	5.52164	84	10.7142
X-inactive	A	A C->G T	7909	546444	903921	48330726	0.762937	1.01433	0.992194	1.03684	2.28825	84	10.7142
X-inactive	A	C T->A G	3394	257459	1065701	62542865	0.762937	1.01405	0.980266	1.04869	1.26598	84	10.7142
X-inactive	A	G T->C A	11602	765911	663150	33847807	0.762937	1.01341	0.995209	1.03185	2.75778	84	10.7142
X-inactive	A	C T->C A	11235	748339	742668	38165877	0.762937	1.01127	0.992793	1.03	2.10703	84	10.7142
X-inactive	A	G C->T A	14391	1070603	764043	43783666	0.762937	1.00964	0.993367	1.02612	2.02921	84	10.7142
X-inactive	A	A T->G T	4968	337932	1375944	71976737	0.762937	1.00799	0.980199	1.03636	0.803433	84	10.7142
X-inactive	A	T T->G A	4562	312959	1158263	61062010	0.762937	1.00726	0.978299	1.03686	0.682235	84	10.7142
X-inactive	A	T T->C C	8800	614039	1081953	57971090	0.762937	1.00647	0.985634	1.02763	0.887639	84	10.7142
X-inactive	A	C T->A A	2137	143202	742668	38165877	0.762937	1.00519	0.963075	1.04866	0.316946	84	10.7142
X-inactive	A	C T->G T	4869	341391	1106366	59336526	0.762937	1.00259	0.974681	1.03109	0.23159	84	10.7142
X-inactive	A	T T->A C	2746	192409	1081953	57971090	0.762937	1.00228	0.965185	1.04043	0.150329	84	10.7142
X-inactive	A	A T->C T	31387	2147269	1375944	71976737	0.762937	1.00223	0.991295	1.01325	0.537304	84	10.7142
X-inactive	A	C C->T A	18158	1340369	994874	56152603	0.762937	1.00221	0.987812	1.01675	0.387898	84	10.7142
X-inactive	A	C T->G A	2360	158651	742668	38165877	0.762937	1.00198	0.962023	1.04318	0.12373	84	10.7142
X-inactive	A	C C->A A	5175	382174	994874	56152603	0.762937	1.00176	0.974716	1.02936	0.160728	84	10.7142
X-inactive	A	A C->T A	27791	1959701	1108934	59695674	0.762937	1.00061	0.989021	1.01229	0.123877	84	10.7142
X-inactive	A	T T->C A	13688	945730	1158263	61062010	0.762937	1.00011	0.983523	1.01691	0.0199321	84	10.7142
X-inactive	A	C C->G A	5032	372413	994874	56152603	0.762937	0.999606	0.972243	1.02754	0.0163573	84	10.7142
X-inactive	A	A C->G A	7181	508508	1108934	59695674	0.762937	0.996404	0.973563	1.01964	0.381481	84	10.7142
X-inactive	A	A T->G C	2283	160368	737532	39367227	0.762937	0.995987	0.955606	1.03763	0.219495	84	10.7142
X-inactive	A	C T->C C	7740	588164	892535	51506041	0.762937	0.995375	0.973415	1.0177	0.535021	84	10.7142
X-inactive	A	T T->C G	11731	809735	1060536	55494396	0.762937	0.993636	0.975832	1.01168	1.02765	84	10.7142
X-inactive	A	A C->A T	4913	346616	903921	48330726	0.762937	0.99335	0.965838	1.02144	0.625506	84	10.7142
X-inactive	A	C C->A C	5224	408826	699724	41316069	0.762937	0.988936	0.962395	1.01602	1.2409	84	10.7142
X-inactive	A	G T->C G	11124	848959	796693	45874580	0.762937	0.988933	0.970765	1.00735	2.06497	84	10.7142
X-inactive	A	A T->C A	36017	2422266	1162035	58904725	0.762937	0.987934	0.977914	0.998029	5.7021	84	10.7142
X-inactive	A	T T->C T	15815	1107926	2140692	112980608	0.762937	0.98746	0.972185	1.00291	3.16136	84	10.7142
X-inactive	A	T T->A G	2572	179068	1060536	55494396	0.762937	0.985118	0.947454	1.02389	1.13133	84	10.7142
X-inactive	A	T C->T A	16848	1217561	1070051	58118777	0.762937	0.985101	0.970397	0.99997	4.32814	84	10.7142
X-inactive	A	A T->A A	5148	347277	1162035	58904725	0.762937	0.984929	0.958263	1.01215	1.83886	84	10.7142
X-inactive	A	C T->A C	2579	198608	892535	51506041	0.762937	0.982198	0.944704	1.02079	1.43978	84	10.7142
X-inactive	A	C C->A T	4084	312720	955447	54716421	0.762937	0.980285	0.95051	1.01075	2.28135	84	10.7142
X-inactive	A	G T->G T	2968	209766	818407	43211278	0.762937	0.979192	0.944339	1.015	1.96924	84	10.7142
X-inactive	A	T C->G T	11814	864387	1198941	65447307	0.762937	0.977899	0.960429	0.995605	6.09547	84	10.7142
X-inactive	A	C T->C G	15911	1253430	1065701	62542865	0.762937	0.976453	0.96145	0.991628	8.7017	84	10.7142
X-inactive	A	T C->G A	6514	475190	1070051	58118777	0.762937	0.975897	0.95241	0.999814	4.37892	84	10.7142
X-inactive	A	C T->C T	11997	865370	1106366	59336526	0.762937	0.974553	0.957284	0.992053	7.81923	84	10.7142
X-inactive	A	G C->G A	3553	274007	764043	43783666	0.762937	0.973956	0.942262	1.00644	3.09804	84	10.7142
X-inactive	A	G C->A C	5915	479353	630987	37779465	0.762937	0.968381	0.943969	0.993259	6.28241	84	10.7142
X-inactive	A	A T->A G	6035	434138	1014951	53839082	0.762937	0.966526	0.942363	0.991149	6.9976	84	10.7142
X-inactive	A	A T->C G	32218	2324716	1014951	53839082	0.762937	0.963591	0.953263	0.974	36.5471	84	10.7142	*
X-inactive	A	C C->G C	5881	472491	699724	41316069	0.762937	0.963299	0.938935	0.988132	8.00143	84	10.7142
X-inactive	A	A C->A C	8764	666296	637690	35546166	0.762937	0.961014	0.941132	0.981205	12.5547	84	10.7142	*
X-inactive	A	C C->G T	7230	565128	955447	54716421	0.762937	0.960315	0.938387	0.982624	10.9148	84	10.7142	*
X-inactive	A	T T->G G	5495	394206	1060536	55494396	0.762937	0.956048	0.930998	0.981598	10.2887	84	10.7142
X-inactive	A	A C->G C	4202	322440	637690	35546166	0.762937	0.952142	0.923659	0.981275	9.51961	84	10.7142
X-inactive	A	G T->G G	3742	299477	796693	45874580	0.762937	0.943046	0.913137	0.973681	11.7333	84	10.7142	*
X-inactive	A	G T->G A	1883	134062	663150	33847807	0.762937	0.939669	0.897757	0.983027	7.25232	84	10.7142
X-inactive	A	G C->G T	4618	370979	748943	43056467	0.762937	0.938006	0.911225	0.96537	16.4772	84	10.7142	*
X-inactive	A	T T->G C	3579	268667	1081953	57971090	0.762937	0.935539	0.905185	0.966648	14.1	84	10.7142	*
X-inactive	A	C T->G C	2957	240984	892535	51506041	0.762937	0.928127	0.895025	0.962137	14.5643	84	10.7142	*
X-inactive	A	T C->G C	5535	445671	825155	46875625	0.762937	0.924754	0.900629	0.949358	28.1196	84	10.7142	*
X-inactive	A	G C->G C	3668	312827	630987	37779465	0.762937	0.920178	0.89072	0.950357	21.6168	84	10.7142	*
X-inactive	A	C T->G G	4492	381359	1065701	62542865	0.762937	0.906065	0.879814	0.932899	35.7505	84	10.7142	*
X-inactive	A	G T->G C	1393	115175	503849	28694032	0.762937	0.902808	0.856076	0.951423	13.1272	84	10.7142	*
X-inactive	A	A T->G G	5157	397708	1014951	53839082	0.762937	0.901564	0.877184	0.926448	44.7791	84	10.7142	*

## Sheet: fig_4a
compartment_a	compartment_b	mcat	n(i)_a	n(i)_b	d(i)_a	d(i)_b	a_b_diversity_ratio	fold_enrichment	fold_enrichment_c2.5	fold_enrichment_c97.5	minuslog2_pvalue	ntest	sig_level	sig
X_matched_rep	A_matched_rep	G T->A T	5941	101653	1429934	20576551	0.752252	1.11798	1.08978	1.14671	55.0622	84	10.7142	*
X_matched_rep	A_matched_rep	G T->A C	5400	90453	941851	13047591	0.752252	1.0994	1.07035	1.12903	37.2316	84	10.7142	*
X_matched_rep	A_matched_rep	G T->C C	12163	209591	941851	13047591	0.752252	1.06869	1.0499	1.08773	41.6085	84	10.7142	*
X_matched_rep	A_matched_rep	C C->T T	42673	708179	1813473	24188087	0.752252	1.06841	1.05841	1.07847	139.001	84	10.7142	*
X_matched_rep	A_matched_rep	A T->A T	9159	175854	2292797	35141876	0.752252	1.06119	1.03961	1.0831	25.8137	84	10.7142	*
X_matched_rep	A_matched_rep	T C->T T	32742	597416	2157674	31228097	0.752252	1.05445	1.04314	1.06584	69.8146	84	10.7142	*
X_matched_rep	A_matched_rep	G T->C T	22325	405431	1429934	20576551	0.752252	1.05334	1.03967	1.06714	46.721	84	10.7142	*
X_matched_rep	A_matched_rep	A T->A C	11179	201969	1313294	18784233	0.752252	1.05241	1.03307	1.07202	23.6618	84	10.7142	*
X_matched_rep	A_matched_rep	T T->A A	8116	162083	1874157	29394546	0.752252	1.044	1.02146	1.06692	13.132	84	10.7142	*
X_matched_rep	A_matched_rep	G C->T T	31074	542655	1403248	19131356	0.752252	1.03782	1.02644	1.04929	34.2595	84	10.7142	*
X_matched_rep	A_matched_rep	A C->T T	36186	660876	1582208	22535279	0.752252	1.03671	1.02617	1.04732	37.4413	84	10.7142	*
X_matched_rep	A_matched_rep	T C->A T	15202	282408	2157674	31228097	0.752252	1.03567	1.01932	1.0522	15.9087	84	10.7142	*
X_matched_rep	A_matched_rep	C C->T C	33086	535569	1375660	17319102	0.752252	1.0339	1.02292	1.04497	29.8414	84	10.7142	*
X_matched_rep	A_matched_rep	T C->T C	33224	581412	1566453	21309552	0.752252	1.03338	1.02242	1.04444	29.0562	84	10.7142	*
X_matched_rep	A_matched_rep	A T->G T	8337	164489	2292797	35141876	0.752252	1.03269	1.01068	1.05506	8.18958	84	10.7142
X_matched_rep	A_matched_rep	C T->A A	3771	70160	1270983	18197243	0.752252	1.02299	0.990639	1.05612	2.61376	84	10.7142
X_matched_rep	A_matched_rep	A C->A A	14717	277308	1965638	28287491	0.752252	1.01528	0.998999	1.03175	3.93422	84	10.7142
X_matched_rep	A_matched_rep	T T->C G	21140	389029	1895873	26634369	0.752252	1.01483	1.00127	1.02852	4.9835	84	10.7142
X_matched_rep	A_matched_rep	C T->C A	18944	355846	1270983	18197243	0.752252	1.01324	0.998967	1.02766	3.86186	84	10.7142
X_matched_rep	A_matched_rep	A C->T C	33212	577941	1198691	15894744	0.752252	1.01296	1.00225	1.02376	5.84076	84	10.7142
X_matched_rep	A_matched_rep	G T->A G	5811	103208	1513404	20481892	0.752252	1.01295	0.987122	1.03929	1.62423	84	10.7142
X_matched_rep	A_matched_rep	A C->G T	13520	253052	1582208	22535279	0.752252	1.01159	0.994677	1.02871	2.48875	84	10.7142
X_matched_rep	A_matched_rep	T T->C A	21818	450395	1874157	29394546	0.752252	1.00999	0.996713	1.02341	2.84308	84	10.7142
X_matched_rep	A_matched_rep	T T->A T	8308	161580	3637978	53685752	0.752252	1.00866	0.987109	1.03056	1.21667	84	10.7142
X_matched_rep	A_matched_rep	T C->A A	10251	194500	1908829	27459165	0.752252	1.00787	0.988501	1.02752	1.22974	84	10.7142
X_matched_rep	A_matched_rep	T T->C C	15608	304313	1902614	28114433	0.752252	1.00749	0.991812	1.02336	1.51715	84	10.7142
X_matched_rep	A_matched_rep	C C->G A	9392	164160	1906058	25179128	0.752252	1.00469	0.984521	1.02517	0.625395	84	10.7142
X_matched_rep	A_matched_rep	G C->T A	26870	492269	1435252	19863329	0.752252	1.00421	0.992352	1.01618	1.04219	84	10.7142
X_matched_rep	A_matched_rep	A T->C T	50535	1029223	2292797	35141876	0.752252	1.00041	0.991804	1.00907	0.112902	84	10.7142
X_matched_rep	A_matched_rep	G T->A A	3569	67762	1112956	15901064	0.752252	1.00033	0.967832	1.03365	0.0292452	84	10.7142
X_matched_rep	A_matched_rep	C C->T A	34816	611756	1906058	25179128	0.752252	0.999406	0.98903	1.00986	0.129926	84	10.7142
X_matched_rep	A_matched_rep	G T->G T	5147	98681	1429934	20576551	0.752252	0.997732	0.970706	1.02532	0.18761	84	10.7142
X_matched_rep	A_matched_rep	A T->C C	19727	376364	1313294	18784233	0.752252	0.9966	0.982844	1.0105	0.65771	84	10.7142
X_matched_rep	A_matched_rep	G T->C A	19265	367554	1112956	15901064	0.752252	0.99548	0.981592	1.00951	0.921099	84	10.7142
X_matched_rep	A_matched_rep	A C->G A	12511	240643	1965638	28287491	0.752252	0.994595	0.977297	1.01212	0.873044	84	10.7142
X_matched_rep	A_matched_rep	G C->T C	29706	493036	1243766	15432294	0.752252	0.993789	0.982653	1.00502	1.84295	84	10.7142
X_matched_rep	A_matched_rep	C T->C T	21050	410603	1949907	28424942	0.752252	0.993464	0.98016	1.0069	1.55441	84	10.7142
X_matched_rep	A_matched_rep	T T->G A	7029	147642	1874157	29394546	0.752252	0.992615	0.969586	1.01605	0.889592	84	10.7142
X_matched_rep	A_matched_rep	A T->G A	5967	121396	1900438	28847165	0.752252	0.991831	0.966861	1.01728	0.912875	84	10.7142
X_matched_rep	A_matched_rep	C C->A A	10960	194205	1906058	25179128	0.752252	0.99104	0.972624	1.00972	1.52477	84	10.7142
X_matched_rep	A_matched_rep	T C->G T	20541	398829	2157674	31228097	0.752252	0.990903	0.977461	1.00448	2.39979	84	10.7142
X_matched_rep	A_matched_rep	T C->A C	11055	201792	1566453	21309552	0.752252	0.990714	0.972395	1.00929	1.60912	84	10.7142
X_matched_rep	A_matched_rep	T C->G A	11193	216217	1908829	27459165	0.752252	0.989951	0.971747	1.00841	1.80349	84	10.7142
X_matched_rep	A_matched_rep	T C->T A	29940	578719	1908829	27459165	0.752252	0.98933	0.978241	1.00051	4.02893	84	10.7142
X_matched_rep	A_matched_rep	T T->A C	4796	95233	1902614	28114433	0.752252	0.989252	0.961485	1.01762	1.12362	84	10.7142
X_matched_rep	A_matched_rep	C T->C G	30416	558053	2023120	27587022	0.752252	0.987976	0.976986	0.999057	4.89591	84	10.7142
X_matched_rep	A_matched_rep	C T->A C	5132	92512	1712590	22873603	0.752252	0.984932	0.958206	1.01221	1.84089	84	10.7142
X_matched_rep	A_matched_rep	C T->A T	4967	97774	1949907	28424942	0.752252	0.984449	0.957293	1.01218	1.8808	84	10.7142
X_matched_rep	A_matched_rep	G T->C G	21238	388202	1513404	20481892	0.752252	0.984255	0.971153	0.997488	5.66287	84	10.7142
X_matched_rep	A_matched_rep	A C->G C	8196	146935	1198691	15894744	0.752252	0.98324	0.962138	1.00469	2.9976	84	10.7142
X_matched_rep	A_matched_rep	A C->A T	8991	173283	1582208	22535279	0.752252	0.982399	0.962253	1.00286	3.45095	84	10.7142
X_matched_rep	A_matched_rep	C T->A G	6550	121506	2023120	27587022	0.752252	0.977155	0.953669	1.00107	4.02979	84	10.7142
X_matched_rep	A_matched_rep	C C->G T	13332	242402	1813473	24188087	0.752252	0.975183	0.958759	0.991817	8.15331	84	10.7142
X_matched_rep	A_matched_rep	G C->A A	12737	240440	1435252	19863329	0.752252	0.974588	0.957808	0.991585	8.18723	84	10.7142
X_matched_rep	A_matched_rep	T T->G T	14415	290568	3637978	53685752	0.752252	0.973201	0.957409	0.989187	9.89624	84	10.7142
X_matched_rep	A_matched_rep	T T->C T	26111	526491	3637978	53685752	0.752252	0.9729	0.961176	0.98473	16.9814	84	10.7142	*
X_matched_rep	A_matched_rep	A C->T A	47615	937859	1965638	28287491	0.752252	0.971256	0.962656	0.979912	33.268	84	10.7142	*
X_matched_rep	A_matched_rep	G C->A T	7601	142202	1403248	19131356	0.752252	0.968753	0.947152	0.990719	7.52059	84	10.7142
X_matched_rep	A_matched_rep	G T->G A	3170	62194	1112956	15901064	0.752252	0.968045	0.934682	1.00229	3.89073	84	10.7142
X_matched_rep	A_matched_rep	G C->G T	8613	161323	1403248	19131356	0.752252	0.967623	0.947355	0.988213	8.88234	84	10.7142
X_matched_rep	A_matched_rep	A T->A A	8267	172537	1900438	28847165	0.752252	0.966834	0.946147	0.987857	8.93406	84	10.7142
X_matched_rep	A_matched_rep	C T->G A	3840	75684	1270983	18197243	0.752252	0.965672	0.935412	0.99666	5.05159	84	10.7142
X_matched_rep	A_matched_rep	C T->G T	8015	161053	1949907	28424942	0.752252	0.9644	0.943443	0.985703	9.8348	84	10.7142
X_matched_rep	A_matched_rep	C C->A T	8459	155572	1813473	24188087	0.752252	0.964083	0.943693	0.984802	10.4675	84	10.7142
X_matched_rep	A_matched_rep	A T->G C	3934	77817	1313294	18784233	0.752252	0.961232	0.931469	0.9917	6.28794	84	10.7142
X_matched_rep	A_matched_rep	C T->C C	14736	272691	1712590	22873603	0.752252	0.959459	0.944095	0.975009	21.2931	84	10.7142	*
X_matched_rep	A_matched_rep	A T->C A	55269	1162993	1900438	28847165	0.752252	0.958938	0.951076	0.966848	76.9102	84	10.7142	*
X_matched_rep	A_matched_rep	T T->G G	9705	189783	1895873	26634369	0.752252	0.95501	0.936151	0.974153	17.6838	84	10.7142	*
X_matched_rep	A_matched_rep	G C->G A	6430	124194	1435252	19863329	0.752252	0.952513	0.929422	0.97603	13.5506	84	10.7142	*
X_matched_rep	A_matched_rep	C C->G C	11235	197624	1375660	17319102	0.752252	0.951446	0.934003	0.969131	23.3396	84	10.7142	*
X_matched_rep	A_matched_rep	T C->G C	10458	198818	1566453	21309552	0.752252	0.951232	0.933147	0.969578	22.0141	84	10.7142	*
X_matched_rep	A_matched_rep	A T->C G	54911	1122579	1783382	26085822	0.752252	0.951129	0.943312	0.958993	108.337	84	10.7142	*
X_matched_rep	A_matched_rep	A T->A G	10998	226090	1783382	26085822	0.752252	0.945865	0.928322	0.963654	28.0684	84	10.7142	*
X_matched_rep	A_matched_rep	C C->A C	10432	184794	1375660	17319102	0.752252	0.94478	0.926803	0.963016	27.7899	84	10.7142	*
X_matched_rep	A_matched_rep	A C->A C	17613	329743	1198691	15894744	0.752252	0.941544	0.92779	0.955449	51.0765	84	10.7142	*
X_matched_rep	A_matched_rep	C T->G C	5670	107224	1712590	22873603	0.752252	0.938877	0.914635	0.963597	19.2346	84	10.7142	*
X_matched_rep	A_matched_rep	T T->A G	4519	90001	1895873	26634369	0.752252	0.937702	0.910591	0.965414	16.2525	84	10.7142	*
X_matched_rep	A_matched_rep	T T->G C	6027	127912	1902614	28114433	0.752252	0.925561	0.902376	0.94919	29.6609	84	10.7142	*
X_matched_rep	A_matched_rep	G T->G G	7079	137828	1513404	20481892	0.752252	0.92403	0.902678	0.945759	35.947	84	10.7142	*
X_matched_rep	A_matched_rep	G T->G C	2665	53361	941851	13047591	0.752252	0.919725	0.885181	0.955269	16.3154	84	10.7142	*
X_matched_rep	A_matched_rep	C T->G G	8720	172867	2023120	27587022	0.752252	0.914375	0.895323	0.933729	55.5464	84	10.7142	*
X_matched_rep	A_matched_rep	A T->G G	9301	199113	1783382	26085822	0.752252	0.908295	0.889975	0.926895	67.9448	84	10.7142	*
X_matched_rep	A_matched_rep	G C->G C	7263	135492	1243766	15432294	0.752252	0.88416	0.863999	0.90467	86.9684	84	10.7142	*
X_matched_rep	A_matched_rep	G C->A C	11932	223762	1243766	15432294	0.752252	0.879539	0.863902	0.895387	153.725	84	10.7142	*

## Sheet: fig_4b
compartment_a	compartment_b	mcat	n(i)_a	n(i)_b	d(i)_a	d(i)_b	a_b_diversity_ratio	fold_enrichment	fold_enrichment_c2.5	fold_enrichment_c97.5	minuslog2_pvalue	ntest	sig_level	sig
X_matched_rep	A_matched_rep	C->T	411144	7317687	19556950	267827624	0.752252	1.02285	1.01976	1.02595	157.6	6	6.90689	*
X_matched_rep	A_matched_rep	T->A	106483	2030375	28555278	413778104	0.752252	1.01023	1.00419	1.01631	10.1354	6	6.90689	*
X_matched_rep	A_matched_rep	T->C	425256	8329358	28555278	413778104	0.752252	0.98346	0.980528	0.986398	90.8999	6	6.90689	*
X_matched_rep	A_matched_rep	C->A	139950	2600009	19556950	267827624	0.752252	0.979916	0.974807	0.985045	45.3975	6	6.90689	*
X_matched_rep	A_matched_rep	C->G	132684	2479689	19556950	267827624	0.752252	0.974119	0.968903	0.979357	70.4214	6	6.90689	*
X_matched_rep	A_matched_rep	T->G	109021	2187612	28555278	413778104	0.752252	0.95997	0.954291	0.965674	137.641	6	6.90689	*

## Sheet: fig_5a
compartment_a	compartment_b	mcat	n(i)_a	n(i)_b	d(i)_a	d(i)_b	a_b_diversity_ratio	fold_enrichment	fold_enrichment_c2.5	fold_enrichment_c97.5	minuslog2_pvalue	ntest	sig_level	sig
PAR1	A	A C->G T	1060	980073	58892	86183137	0.97403	1.62495	1.5294	1.72483	160.527	84	10.7142	*
PAR1	A	A C->G C	950	576366	67850	62424849	0.97403	1.5569	1.46009	1.65837	121.83	84	10.7142	*
PAR1	A	G C->G T	887	646106	69786	75280622	0.97403	1.52042	1.42257	1.62315	103.051	84	10.7142	*
PAR1	A	C C->G T	1497	969280	104219	95604111	0.97403	1.45455	1.38229	1.52958	140.04	84	10.7142	*
PAR1	A	T C->G A	939	840032	83575	104896797	0.97403	1.4404	1.3502	1.53499	84.8443	84	10.7142	*
PAR1	A	A C->G A	996	925644	90115	107842029	0.97403	1.32201	1.24158	1.40623	55.0983	84	10.7142	*
PAR1	A	T C->G C	1129	780168	93556	82907839	0.97403	1.31661	1.24135	1.3952	60.5944	84	10.7142	*
PAR1	A	C C->G A	861	655659	101646	99029542	0.97403	1.31349	1.22755	1.40383	45.9574	84	10.7142	*
PAR1	A	T C->G T	1805	1534255	110476	118456297	0.97403	1.29508	1.23648	1.35571	84.9033	84	10.7142	*
PAR1	A	T T->G A	356	566339	57298	111317426	0.97403	1.25379	1.12726	1.39057	14.8068	84	10.7142	*
PAR1	A	G T->C G	2014	1517702	90163	80763985	0.97403	1.22037	1.1682	1.27422	58.5622	84	10.7142	*
PAR1	A	T T->C G	1217	1488986	69758	101197598	0.97403	1.21732	1.15043	1.28703	35.429	84	10.7142	*
PAR1	A	C C->G C	1221	808665	91104	70979500	0.97403	1.20773	1.14135	1.27693	32.9633	84	10.7142	*
PAR1	A	G C->G A	538	484756	73457	77369020	0.97403	1.20011	1.10116	1.30552	14.7164	84	10.7142	*
PAR1	A	C T->C G	2549	2199416	111014	109080730	0.97403	1.16912	1.12467	1.21485	46.9585	84	10.7142	*
PAR1	A	G C->G C	748	550265	77148	64336227	0.97403	1.16383	1.08227	1.24985	14.4464	84	10.7142	*
PAR1	A	T T->G G	565	724062	69758	101197598	0.97403	1.16219	1.06866	1.26165	11.1033	84	10.7142	*
PAR1	A	G T->G T	292	380934	53980	77934281	0.97403	1.1362	1.0099	1.27387	5.01546	84	10.7142
PAR1	A	T T->A G	259	342573	69758	101197598	0.97403	1.12603	0.99327	1.27154	4.06721	84	10.7142
PAR1	A	C T->G G	741	678175	111014	109080730	0.97403	1.10224	1.02453	1.18424	6.87591	84	10.7142
PAR1	A	G T->G G	636	540437	90163	80763985	0.97403	1.08225	1.00003	1.1694	4.413	84	10.7142
PAR1	A	A T->G G	607	743961	77858	98095074	0.97403	1.05538	0.973374	1.14241	2.47012	84	10.7142
PAR1	A	G T->A G	455	399857	90163	80763985	0.97403	1.04646	0.952716	1.1469	1.6242	84	10.7142
PAR1	A	G C->T A	1848	1918470	73457	77369020	0.97403	1.04162	0.995225	1.08957	3.69331	84	10.7142
PAR1	A	G C->T C	2405	1990611	77148	64336227	0.97403	1.0344	0.994077	1.07589	3.40994	84	10.7142
PAR1	A	C C->T A	2489	2407072	101646	99029542	0.97403	1.03428	0.994514	1.0752	3.49406	84	10.7142
PAR1	A	C C->A C	947	739424	91104	70979500	0.97403	1.02442	0.960517	1.09143	1.1299	84	10.7142
PAR1	A	T C->T A	1755	2226383	83575	104896797	0.97403	1.01576	0.969254	1.06388	0.989115	84	10.7142
PAR1	A	T T->C A	865	1722721	57298	111317426	0.97403	1.0015	0.936323	1.06997	0.0604257	84	10.7142
PAR1	A	G T->G C	221	207998	55303	50712472	0.97403	1.00029	0.872965	1.14091	0.0393201	84	10.7142
PAR1	A	C T->A T	243	374272	72800	106857893	0.97403	0.978412	0.859421	1.10923	0.368127	84	10.7142
PAR1	A	G C->A T	488	554217	69786	75280622	0.97403	0.975175	0.890826	1.06531	0.722988	84	10.7142
PAR1	A	A C->T T	1631	2534464	58892	86183137	0.97403	0.966855	0.921105	1.01424	2.55353	84	10.7142
PAR1	A	T T->G C	323	483421	75424	105420636	0.97403	0.958784	0.857252	1.06899	1.0659	84	10.7142
PAR1	A	C T->C A	888	1352199	48481	68942306	0.97403	0.95877	0.897263	1.02332	2.22838	84	10.7142
PAR1	A	G T->C C	817	804272	55303	50712472	0.97403	0.956341	0.892318	1.02369	2.30739	84	10.7142
PAR1	A	C C->A A	713	746382	101646	99029542	0.97403	0.9555	0.886863	1.02801	2.10555	84	10.7142
PAR1	A	T C->A A	559	754550	83575	104896797	0.97403	0.954635	0.877361	1.03686	1.83201	84	10.7142
PAR1	A	A T->G A	281	465222	71546	109856762	0.97403	0.952172	0.844268	1.07	1.21449	84	10.7142
PAR1	A	A T->G C	255	297440	66131	71398890	0.97403	0.950287	0.837406	1.0741	1.17025	84	10.7142
PAR1	A	A C->T C	2250	2244118	67850	62424849	0.97403	0.947048	0.908932	0.986311	6.87904	84	10.7142
PAR1	A	G C->T T	1797	2109443	69786	75280622	0.97403	0.943459	0.900864	0.987506	6.36912	84	10.7142
PAR1	A	G C->A C	976	888267	77148	64336227	0.97403	0.94073	0.88297	1.00124	4.19615	84	10.7142
PAR1	A	A T->G T	330	633817	75700	133143503	0.97403	0.94016	0.841636	1.04701	1.87474	84	10.7142
PAR1	A	A T->C G	3052	4205852	77858	98095074	0.97403	0.938647	0.906263	0.971856	11.6239	84	10.7142	*
PAR1	A	G T->C T	958	1539856	53980	77934281	0.97403	0.922165	0.86516	0.981887	6.48709	84	10.7142
PAR1	A	C T->A G	431	474198	111014	109080730	0.97403	0.916886	0.832502	1.00748	3.8076	84	10.7142
PAR1	A	T T->A A	290	631089	57298	111317426	0.97403	0.916556	0.814315	1.02803	2.80981	84	10.7142
PAR1	A	C T->C T	942	1554964	72800	106857893	0.97403	0.912922	0.85589	0.972716	7.78278	84	10.7142
PAR1	A	A T->C T	1954	3888615	75700	133143503	0.97403	0.907364	0.868062	0.94795	16.6068	84	10.7142	*
PAR1	A	C C->T C	2452	2164145	91104	70979500	0.97403	0.906269	0.871207	0.942351	20.8583	84	10.7142	*
PAR1	A	C C->A T	577	600217	104219	95604111	0.97403	0.905367	0.833172	0.982117	5.9479	84	10.7142
PAR1	A	C T->G A	179	289533	48481	68942306	0.97403	0.902603	0.77541	1.04465	2.50383	84	10.7142
PAR1	A	A C->A C	1203	1263887	67850	62424849	0.97403	0.899068	0.84939	0.950854	12.5791	84	10.7142	*
PAR1	A	A T->A T	341	690112	75700	133143503	0.97403	0.89225	0.800232	0.99191	4.81863	84	10.7142
PAR1	A	G T->C A	854	1405880	42452	60608521	0.97403	0.890375	0.832197	0.951482	10.956	84	10.7142	*
PAR1	A	T C->A C	758	779657	93556	82907839	0.97403	0.88454	0.822912	0.949531	10.7089	84	10.7142
PAR1	A	C T->G T	358	610268	72800	106857893	0.97403	0.884027	0.795006	0.98025	5.70787	84	10.7142
PAR1	A	C T->A C	380	362407	111078	90643234	0.97403	0.87846	0.792475	0.971205	6.55278	84	10.7142
PAR1	A	C T->G C	446	425485	111078	90643234	0.97403	0.878184	0.798705	0.963407	7.52514	84	10.7142
PAR1	A	T T->A C	221	361285	75424	105420636	0.97403	0.877781	0.765998	1.00125	4.20941	84	10.7142
PAR1	A	G T->G A	143	239205	42452	60608521	0.97403	0.876252	0.73871	1.0319	3.0997	84	10.7142
PAR1	A	A T->C C	1111	1418804	66131	71398890	0.97403	0.867972	0.818071	0.92008	19.6733	84	10.7142	*
PAR1	A	A C->A T	382	665855	58892	86183137	0.97403	0.861941	0.777902	0.952537	8.33118	84	10.7142
PAR1	A	C C->T T	2536	2801395	104219	95604111	0.97403	0.852574	0.820095	0.885986	53.7692	84	10.7142	*
PAR1	A	T C->T C	2099	2258013	93556	82907839	0.97403	0.845742	0.810326	0.882279	49.2612	84	10.7142	*
PAR1	A	T T->C T	1072	2001871	134947	205546605	0.97403	0.837401	0.788199	0.888851	28.8988	84	10.7142	*
PAR1	A	C T->C C	1060	1061631	111078	90643234	0.97403	0.836503	0.787117	0.888152	28.9725	84	10.7142	*
PAR1	A	A C->T A	2431	3571519	90115	107842029	0.97403	0.836278	0.803787	0.869718	64.7919	84	10.7142	*
PAR1	A	T T->C C	662	1137359	75424	105420636	0.97403	0.835226	0.773054	0.901033	19.0457	84	10.7142	*
PAR1	A	G T->A T	218	388082	53980	77934281	0.97403	0.832638	0.725952	0.950539	7.42551	84	10.7142
PAR1	A	T T->A T	334	630364	134947	205546605	0.97403	0.828571	0.742177	0.922241	11.1694	84	10.7142	*
PAR1	A	G C->A A	708	924390	73457	77369020	0.97403	0.828208	0.768581	0.891198	22.1057	84	10.7142	*
PAR1	A	T C->T T	1707	2294230	110476	118456297	0.97403	0.819058	0.78094	0.858533	56.6138	84	10.7142	*
PAR1	A	C T->A A	149	270920	48481	68942306	0.97403	0.802947	0.679352	0.942469	7.27568	84	10.7142
PAR1	A	G T->A A	141	259662	42452	60608521	0.97403	0.795928	0.670147	0.938396	7.39475	84	10.7142
PAR1	A	A T->A C	546	760433	66131	71398890	0.97403	0.795877	0.730753	0.865209	25.0547	84	10.7142	*
PAR1	A	T T->G T	563	1117572	134947	205546605	0.97403	0.787785	0.724167	0.855476	27.8114	84	10.7142	*
PAR1	A	G T->A C	271	344466	55303	50712472	0.97403	0.740656	0.65527	0.834035	22.0484	84	10.7142	*
PAR1	A	A C->A A	628	1061788	90115	107842029	0.97403	0.726675	0.671121	0.785577	54.9735	84	10.7142	*
PAR1	A	A T->A G	460	844997	77858	98095074	0.97403	0.704165	0.641443	0.771334	49.3706	84	10.7142	*
PAR1	A	A T->A A	285	669226	71546	109856762	0.97403	0.671338	0.595781	0.753793	40.5158	84	10.7142	*
PAR1	A	T C->A T	665	1097232	110476	118456297	0.97403	0.667177	0.617562	0.719699	94.3951	84	10.7142	*
PAR1	A	A T->C A	1823	4394866	71546	109856762	0.97403	0.653898	0.624582	0.684208	288.768	84	10.7142	*

## Sheet: fig_5b_5c
compartment_a	compartment_b	mcat	n(i)_a	n(i)_b	d(i)_a	d(i)_b	a_b_diversity_ratio	fold_enrichment	fold_enrichment_c2.5	fold_enrichment_c97.5	minuslog2_pvalue	ntest	sig_level	sig
PAR1_strong_hotspot	A_ref	C->G	166	8256599	5646	946011682	1.65124	2.0401	1.74518	2.36937	53.3595	6	6.90689	*
PAR1_med_hotspot	A_ref	C->G	558	8256599	20262	946011682	1.63978	1.92425	1.76983	2.08823	147.207	6	6.90689	*
PAR1_weak_hotspot	A_ref	C->G	415	8256599	20459	946011682	1.35012	1.72142	1.56122	1.89333	79.3273	6	6.90689	*
nonPAR_X_strong_hotspot	A_ref	C->G	6089	8256599	443774	946011682	1.00653	1.5619	1.52317	1.60135	770.145	6	6.90689	*
cDNMregions_A_strong_hotspot	A_ref	C->G	5404	8256599	269289	946011682	1.65039	1.39317	1.35663	1.43043	396.118	6	6.90689	*
cDNMregions_A_non_hotspot	A_ref	C->G	1353880	8256599	86272386	946011682	1.29656	1.38679	1.38447	1.38911	1070.3	6	6.90689	*
cDNMregions_A_med_hotspot	A_ref	C->G	8906	8256599	493271	946011682	1.49825	1.38073	1.35245	1.40944	616.403	6	6.90689	*
PAR1_non_hotspot	A_ref	C->G	11492	8256599	975457	946011682	0.977843	1.38043	1.35545	1.40575	789.105	6	6.90689	*
cDNMregions_A_weak_hotspot	A_ref	C->G	8851	8256599	520325	946011682	1.44005	1.35343	1.32562	1.38168	542.654	6	6.90689	*
nonPAR_X_med_hotspot	A_ref	C->G	3195	8256599	366455	946011682	0.866002	1.15352	1.11403	1.19405	48.5599	6	6.90689	*
nonPAR_X_weak_hotspot	A_ref	C->G	1593	8256599	210199	946011682	0.837375	1.03696	0.986833	1.08895	2.75711	6	6.90689
excl_cDNMregions_A_non_hotspot	A_ref	C->G	8256599	8256599	946011682	946011682	1	1	0.999321	1.00068	0	6	6.90689
excl_cDNMregions_A_weak_hotspot	A_ref	C->G	49859	8256599	5176114	946011682	1.11505	0.989785	0.981158	0.99847	5.55677	6	6.90689
nonPAR_X_non_hotspot	A_ref	C->G	402034	8256599	55016802	946011682	0.84676	0.988786	0.985743	0.991837	40.4777	6	6.90689	*
excl_cDNMregions_A_med_hotspot	A_ref	C->G	46765	8256599	4665605	946011682	1.1666	0.984437	0.975578	0.993354	10.6142	6	6.90689	*
excl_cDNMregions_A_strong_hotspot	A_ref	C->G	21005	8256599	1901298	946011682	1.29603	0.976679	0.963587	0.989904	10.7799	6	6.90689	*
